# Supplementary material for: Trial-by-trial fMRI-neurofeedback dissociates fusiform and occipital contributions to face detection and recognition
Source: Nat Commun. 2026 Jun 13;17:7515. doi: 10.1038/s41467-026-74331-2 (PMC13409027; doi:10.1038/s41467-026-74331-2)
Supplement: Supplementary file 4 — Source Data [file 41467_2026_74331_MOESM4_ESM.zip]

Archive with 4 entries (3 files):
- SourceData/
- SourceData/reg_bas_FWE_05_exp.nii
- SourceData/sourceData.xlsx
- __MACOSX/SourceData/._sourceData.xlsx
