# Supplementary material for: Trial-by-trial fMRI-neurofeedback dissociates fusiform and occipital contributions to face detection and recognition
Source: Nat Commun. 2026 Jun 13;17:7515. doi: 10.1038/s41467-026-74331-2 (PMC13409027; doi:10.1038/s41467-026-74331-2)
Supplement: Supplementary file 4 — Source Data [file 41467_2026_74331_MOESM4_ESM.zip › SourceData/sourceData.xlsx]

## Sheet: Fig. 2
SubjectID	Group	Session	ROI	Run	Vol1	Vol2	Vol3	Vol4	Vol5	Vol6	Vol7	Vol8	Vol9	Vol10	Vol11	Vol12	Vol13	Vol14	Vol15	Vol16	Vol17	Vol18	Vol19	Vol20	Vol21	Vol22	Vol23	Vol24	Vol25	Vol26	Vol27	Vol28	Vol29	Vol30	Vol31	Vol32	Vol33	Vol34	Vol35	Vol36	Vol37	Vol38	Vol39	Vol40	Vol41	Vol42	Vol43	Vol44	Vol45
1	EXP	FFA	FFA	1	553.712	553.953	554.065	553.942	553.659	553.572	553.481	553.438	553.386	553.359	553.247	553.518	553.258	553.076	553.344	553.648	553.965	554.682	555.453	556.257	556.59	556.581	556.358	555.881	555.386	554.856	554.836	554.891	554.676	554.696	554.724	554.416	554.688	554.685	554.481	554.438	554.42	554.682	555.069	555.207	555.361	555.785	555.711	555.574	555.459
1	EXP	FFA	FFA	2	553.249	553.241	553.013	553.11	553.323	553.206	553.404	553.326	553.473	553.425	553.195	552.886	552.94	553.278	553.573	553.888	554.718	555.568	556.126	556.35	556.253	556.021	555.807	555.449	555.177	554.923	554.328	554.128	553.976	553.744	553.668	553.454	553.408	553.614	553.831	554.003	554.26	554.615	554.969	555.031	554.913	555.117	555.338	555.32	555.371
1	EXP	FFA	FFA	3	554.086	554.128	554.238	554.309	554.153	554.153	554.33	554.604	554.76	554.572	554.304	554.108	553.881	553.872	554.008	554.334	554.719	555.331	555.743	555.975	556.049	555.616	555.069	554.613	554.334	554.159	554.128	554.199	554.376	554.761	555.032	555.16	555.017	555.122	555.211	555.195	555.086	555.143	555.221	555.33	555.471	555.539	555.415	555.499	555.384
1	EXP	FFA	FFA	4	556.679	556.604	556.837	556.969	557.174	556.981	556.637	556.412	556.518	556.312	556.324	556.62	557.234	557.348	557.592	557.823	558.306	558.881	559.217	559.216	559.096	558.734	558.444	557.968	557.614	557.25	557.298	557.119	557.252	557.12	557.131	556.931	556.702	556.636	556.546	556.622	556.712	557.194	557.25	557.346	557.134	557.12	556.988	556.738	556.728
1	EXP	FFA	FFA	5	551.595	551.386	551.177	551.154	551.053	551.397	551.65	551.79	551.688	551.413	551.383	551.175	551.472	551.358	551.306	551.736	552.217	552.792	553.186	553.436	553.311	553.427	553.02	552.819	552.885	552.752	552.848	552.999	552.798	552.89	552.798	552.886	552.953	552.963	553.104	553.111	553.052	553.155	553.318	553.544	553.437	553.63	553.486	553.415	553.387
1	EXP	FFA	FFA	6	554.521	554.347	554.364	554.237	554.127	554.073	553.793	553.326	553.076	553.024	552.937	553.032	552.975	552.934	553.139	553.413	554.002	554.531	554.928	555.132	555.067	554.8	554.781	554.768	554.746	554.538	554.532	554.41	554.232	554.094	554.04	554.068	554.008	553.917	553.57	553.673	553.948	554.165	554.199	554.167	554.213	554.231	554.09	554.118	553.97
1	EXP	FFA	FFA	7	555.125	555.131	554.956	554.792	554.795	554.907	554.899	555.033	555.153	554.914	554.79	554.686	554.682	554.697	555.323	555.655	555.813	556.202	556.798	556.99	556.85	556.86	556.512	556.049	555.705	555.438	555.387	555.066	554.767	554.546	554.552	554.685	554.673	554.79	554.963	555.31	555.458	555.417	555.652	555.707	555.787	555.949	555.896	556.07	556.365
2	EXP	FFA	FFA	1	461.998	461.9	461.894	461.973	461.763	461.789	461.678	461.796	461.94	462.313	462.193	461.985	461.764	461.632	461.656	461.766	462.167	462.415	462.84	463.179	463.354	463.218	462.983	462.997	462.652	462.457	462.205	462.188	461.968	461.826	461.856	461.994	462.175	462.411	462.433	462.482	462.582	462.331	462.404	462.501	462.633	462.717	462.781	462.922	462.59
2	EXP	FFA	FFA	2	466.465	466.425	466.419	466.395	466.566	466.741	466.72	466.623	466.408	466.16	466.064	465.906	465.926	466.033	466.027	465.994	466.17	466.901	467.147	467.533	467.389	467.004	466.355	465.663	465.386	465.279	465.254	465.365	465.598	466.03	466.287	466.383	466.4	466.267	466.296	466.306	466.165	466.099	466.003	466.185	466.16	466.323	466.312	466.456	466.795
2	EXP	FFA	FFA	3	465.72	465.661	465.794	465.782	465.825	465.595	465.479	465.465	465.496	465.573	465.76	465.808	465.957	465.844	465.84	465.745	465.955	466.269	466.713	466.946	466.971	466.283	465.66	465.431	465.231	465.086	465.217	465.559	465.956	466.178	466.417	466.331	466.272	465.794	465.746	465.674	465.62	465.531	465.607	465.726	465.893	465.86	466.02	466.39	466.305
2	EXP	FFA	FFA	4	471.276	471.317	471.328	470.989	471.04	470.778	470.883	470.619	470.336	470.193	470.146	470.05	470.216	470.478	470.349	470.668	471.026	471.547	472.186	472.198	471.799	470.85	470.468	470.076	469.667	469.442	469.465	469.515	469.598	469.831	470.134	470.209	470.221	470.181	470.176	470.022	469.945	470.182	470.311	470.257	470.319	470.457	470.514	470.604	470.343
2	EXP	FFA	FFA	5	470.179	470.258	470.16	470.274	470.331	470.662	470.803	470.829	470.857	470.699	470.654	470.529	470.155	470.185	470.025	470.302	470.494	470.667	471.119	471.049	470.848	470.325	469.902	469.79	469.566	469.221	469.233	469.047	469.318	469.617	469.736	469.785	469.739	469.941	469.79	469.75	469.792	469.633	469.647	469.59	469.62	469.519	469.858	469.613	469.841
2	EXP	FFA	FFA	6	469.941	470.22	470.358	470.438	470.498	470.517	470.434	470.433	470.517	470.431	470.172	470.053	470.045	470.339	470.423	470.755	470.906	470.876	470.955	471.009	470.521	470.277	470.13	469.718	469.389	469.491	469.45	469.343	469.279	469.297	469.277	469.303	469.549	469.632	469.852	470.226	470.256	470.211	469.742	469.734	469.814	469.971	469.771	469.671	469.675
2	EXP	FFA	FFA	7	470.779	470.493	470.436	470.302	470.274	470.26	470.086	469.855	469.762	469.862	470.062	470.095	470.011	470.295	470.464	470.499	470.594	471.158	471.847	472.176	471.913	471.555	470.924	470.2	469.676	469.129	469.112	469.331	469.625	470.119	470.288	470.167	470.024	469.767	469.724	469.837	469.655	469.449	469.601	469.438	469.017	469.514	469.648	469.87	470.302
3	EXP	FFA	FFA	1	499.532	499.342	499.267	499.198	499.444	499.284	499.292	499.243	499.263	499.339	499.783	500.008	499.502	499.328	499.253	499.221	499.289	499.271	499.373	499.57	499.854	499.362	499.125	498.966	498.849	498.543	498.775	499.302	499.449	499.981	500.048	500.13	499.958	500.049	500.153	499.943	499.952	500.491	500.198	500.04	499.819	499.919	500.022	499.925	499.772
3	EXP	FFA	FFA	2	496.653	496.514	496.594	496.669	496.744	496.806	496.851	496.881	497.054	497.303	497.324	497.179	497.395	497.286	497.217	497.151	497.165	497.26	497.568	497.626	497.717	498.013	498.142	497.964	497.791	497.948	497.808	497.833	497.801	497.846	497.775	497.917	497.998	498.249	498.181	498.323	498.223	498.185	498.161	498.092	498.131	498.199	498.34	498.424	498.568
3	EXP	FFA	FFA	3	496.937	496.835	496.49	496.563	496.617	496.787	496.711	496.799	497.02	497.092	497.118	497.202	497.127	497.017	497.174	496.953	497.159	497.256	497.464	497.842	497.82	497.982	498.002	498.28	498.447	498.719	498.634	498.312	498.122	498.075	497.807	497.549	497.57	497.583	497.781	497.842	497.907	498.109	498.401	498.582	498.598	498.595	498.663	498.494	498.246
3	EXP	FFA	FFA	4	494.182	494.056	494.005	493.796	494.148	494.498	494.562	494.492	494.541	494.496	494.38	494.226	494.054	493.813	493.935	494.054	494.142	494.459	495.19	495.857	496.026	495.963	495.854	495.821	495.705	495.844	496.037	496.288	496.614	496.619	496.652	496.573	496.21	496.107	495.848	495.842	495.725	495.849	495.73	495.917	495.941	496.01	496.099	496.101	495.981
3	EXP	FFA	FFA	5	493.086	493.187	493.322	493.359	493.309	493.398	493.469	493.33	493.11	493.188	493.444	493.272	493.27	493.242	493.189	493.255	493.819	494.049	494.199	494.046	494.279	494.32	494.411	494.16	494.266	494.226	494.249	494.34	494.371	494.454	494.144	494.135	494.016	494.058	494.102	494.17	494.533	494.838	494.957	494.798	494.84	494.828	495.097	495.089	495.391
3	EXP	FFA	FFA	6	491.874	491.911	491.761	491.615	491.623	491.851	491.774	491.573	491.611	491.415	491.493	491.707	491.753	491.718	491.668	491.857	491.95	492.301	492.295	492.31	492.366	492.246	492.283	492.407	492.807	492.768	493.122	492.95	493.02	492.881	493.104	492.773	493.069	493.153	493.2	493.207	492.958	492.907	492.888	492.585	492.495	492.336	492.434	492.231	492.099
3	EXP	FFA	FFA	7	490.389	490.259	490.403	490.609	491.072	491.126	490.956	490.682	489.995	490.179	490.413	490.709	490.585	490.808	491.328	491.935	491.894	491.683	492.383	492.479	491.832	491.649	491.32	491.571	491.621	491.415	491.534	491.063	490.436	489.784	489.095	488.594	488.525	488.297	487.921	487.644	487.418	487.69	487.818	487.723	487.632	487.87	488.266	488.352	488.474
4	EXP	FFA	FFA	1	456.978	457.217	456.85	457.094	456.901	456.814	456.743	457.057	456.933	456.656	456.721	456.81	456.98	457.022	457.312	457.848	458.786	459.874	461.066	461.519	461.565	461.322	461.098	460.933	460.903	460.837	460.643	460.634	460.819	460.698	460.71	460.769	461.219	461.092	460.937	460.818	460.946	460.784	461.206	461.323	461.591	461.798	461.819	461.78	461.628
4	EXP	FFA	FFA	2	456.759	456.368	455.678	455.528	455.619	455.471	455.178	455.172	455.233	454.997	455.35	455.755	456.034	455.607	455.362	455.521	456.292	456.801	457.348	457.617	457.747	457.831	457.64	457.533	458.007	458.231	458.344	458.028	457.99	457.819	457.923	458.414	458.572	458.751	458.592	458.967	459.599	460.134	460.443	460.39	460.518	460.591	460.407	460.126	459.735
4	EXP	FFA	FFA	3	455.345	455.406	455.521	456.258	456.447	456.326	456.506	455.979	455.558	455.931	455.665	455.677	455.982	455.932	456.415	456.73	457.411	457.824	458.213	458.655	459.03	459.259	459.275	459.263	459.12	458.994	459.069	458.898	458.895	458.988	459.124	459.296	459.091	458.836	458.766	458.797	458.81	458.981	459.469	459.895	459.816	459.277	459.317	459.37	459.457
4	EXP	FFA	FFA	4	453.439	453.603	453.616	453.743	453.863	454.588	454.871	454.925	454.31	453.974	453.855	454.405	454.695	454.674	454.193	454.131	454.765	455.288	455.509	455.579	455.536	456.033	456.152	456.14	456.1	456.59	456.539	456.557	456.862	457.078	457.158	456.91	457.156	457.183	457.569	457.349	457.318	457.044	457.285	457.073	456.685	456.42	456.337	456.355	456.584
4	EXP	FFA	FFA	5	453.218	452.897	452.667	452.872	453.509	453.757	454.087	454.228	453.891	454.079	453.664	453.586	453.729	454.259	454.196	454.117	454.331	454.793	454.758	455.472	456.036	456.375	456.737	456.666	457.106	457.437	457.484	457.494	457.712	457.549	457.477	457.196	456.649	456.878	457.247	457.233	456.963	456.707	456.6	456.872	457.124	457.328	457.911	458.5	458.541
4	EXP	FFA	FFA	6	455.972	455.27	454.823	454.791	454.95	454.984	455.118	455.366	455.916	456.221	456.512	456.777	456.779	456.865	457.113	457.416	457.892	458.529	458.996	459.557	459.454	459.626	459.318	458.977	458.478	458.008	457.584	457.589	457.557	457.469	457.503	457.904	458.163	458.422	458.857	459.315	459.325	458.914	458.381	458.288	458.45	458.341	458.32	458.426	458.531
4	EXP	FFA	FFA	7	452.466	452.895	453.054	452.9	452.901	452.727	453	453.754	454.19	454.101	454.2	454.321	454.111	454.244	454.043	454.162	454.532	455.222	455.667	455.918	455.667	455.743	456.147	456.453	456.903	457.163	457.34	457.31	457.301	457.021	456.82	456.587	456.602	456.888	456.993	457.001	457.271	457.306	457.246	457.321	457.392	457.41	457.543	457.612	457.377
5	EXP	FFA	FFA	1	474.511	474.55	474.492	474.566	474.663	474.846	474.687	474.706	474.522	474.415	474.396	474.152	474.303	474.388	474.497	474.725	475.31	475.725	476.01	476.32	476.365	476.473	476.467	476.403	476.355	476.595	476.687	476.664	476.775	476.467	476.5	476.558	476.605	476.781	476.846	477.219	477.121	477.007	476.559	476.153	475.903	475.741	475.812	476.18	476.541
5	EXP	FFA	FFA	2	471.535	471.209	470.966	470.902	470.965	471.104	471.468	471.559	471.735	471.65	471.477	471.378	471.22	470.971	471.07	471.212	471.838	472.252	472.778	472.957	473.09	473.064	472.946	472.788	472.892	473.188	473.369	473.612	473.816	473.958	474.057	474.035	473.884	473.916	473.873	474.051	474.302	474.648	474.841	474.811	474.824	474.571	474.535	474.645	474.822
5	EXP	FFA	FFA	3	470.493	470.395	470.234	470.189	470.25	470.339	470.334	470.403	470.652	470.716	470.909	471.158	471.401	471.48	471.515	471.682	471.877	472.235	472.456	472.74	472.496	472.444	472.433	472.24	472.422	472.548	472.819	473.161	473.115	473.155	472.842	472.757	472.667	472.605	472.549	472.471	472.623	472.609	472.754	472.913	472.957	472.865	472.899	473.018	472.899
5	EXP	FFA	FFA	4	466.687	466.505	466.452	466.718	466.773	466.84	466.765	466.898	467.107	467.197	467.026	466.918	467.021	467.282	467.578	467.973	468.6	469.537	469.926	470.209	470.396	470.307	470.456	470.488	470.604	470.839	471.258	471.502	471.358	471.529	471.502	471.499	471.566	471.757	471.806	471.807	471.889	472.269	472.322	472.461	472.593	472.593	472.72	472.665	472.594
5	EXP	FFA	FFA	5	468.2	468.514	468.744	469.223	469.804	470.281	470.673	470.648	470.641	470.496	470.547	470.415	470.358	470.197	470.221	470.204	470.488	471.142	471.74	472.178	472.25	471.931	471.331	471.013	471.224	471.353	471.469	471.518	471.709	471.538	471.37	471.377	471.356	471.555	471.855	471.897	471.827	471.969	472.146	472.407	472.743	473.053	473.085	473.164	473.05
5	EXP	FFA	FFA	6	467.012	467.023	466.983	466.953	467.028	467.34	467.734	467.984	468.044	468.095	468.159	467.907	467.812	467.946	468.21	468.358	468.738	469.302	469.795	470.228	469.981	469.743	469.231	468.909	468.789	468.851	468.722	468.92	469.193	469.588	469.726	470.002	470.14	470.038	470.039	470.005	469.924	469.725	469.949	470.183	470.288	470.282	470.296	470.467	470.489
5	EXP	FFA	FFA	7	467.449	467.716	468.136	468.34	468.538	468.909	468.947	469.146	469.858	470.328	471.066	471.173	471.501	471.318	471.323	470.945	470.986	471.051	470.769	470.591	470.498	470.288	470.09	469.61	469.406	469.197	469.558	469.885	470.27	470.577	470.69	470.579	470.604	470.489	470.801	470.992	471.3	471.257	471.314	471.617	471.369	471.656	471.705	471.784	471.701
6	EXP	FFA	FFA	1	531.247	531.141	531.067	531.249	531.171	531.421	531.429	531.415	531.185	531.061	531.001	530.886	530.914	531.143	531.278	531.386	531.669	531.985	532.183	532.344	532.573	532.475	532.378	532.359	532.329	532.259	532.104	531.965	531.772	531.444	531.319	531.178	531.163	531.149	531.224	531.286	531.666	531.93	532.042	532.059	531.904	531.948	532.047	531.993	532.034
6	EXP	FFA	FFA	2	530.679	530.497	530.175	530.038	529.772	529.686	529.693	529.611	529.594	529.641	529.488	529.272	529.099	529.037	528.885	529.072	529.443	529.882	530.484	530.798	531.022	530.937	530.664	530.219	530.007	529.816	529.805	529.78	530.027	530.118	530.181	530.093	530.263	530.577	530.99	531.14	531.112	530.997	530.941	530.504	530.443	530.28	530.309	530.219	529.97
6	EXP	FFA	FFA	3	527.945	528.059	528.024	527.889	527.529	527.113	526.694	526.335	526.141	526.303	526.575	526.799	526.941	527.138	527.201	527.229	527.317	527.513	527.611	527.867	527.901	527.872	528.076	528.056	528.073	528.191	528.49	528.7	528.917	528.971	528.92	528.845	528.991	529.006	529.358	529.464	529.555	529.395	529.38	529.451	529.516	529.637	529.666	529.491	529.579
6	EXP	FFA	FFA	4	532.914	532.816	532.522	532.23	531.967	531.877	531.868	531.628	531.477	531.318	531.098	530.817	530.607	530.465	530.417	530.344	530.734	531.008	531.459	531.647	531.661	531.692	531.663	531.519	531.544	531.771	532.231	532.631	533.103	533.19	533.262	533.393	533.807	534.089	534.506	534.77	534.84	534.8	534.767	534.637	534.537	534.334	534.126	533.926	533.729
6	EXP	FFA	FFA	5	530.093	529.824	529.738	529.677	529.483	529.241	528.959	528.977	528.957	529.243	529.411	529.288	529.022	528.726	528.814	529.039	529.535	529.856	530.157	530.767	531.146	531.363	531.386	531.451	531.515	531.623	531.828	532.09	532.412	532.39	532.551	532.812	532.949	532.897	532.76	532.497	532.444	532.454	532.72	532.855	532.988	532.854	532.491	532.182	531.957
6	EXP	FFA	FFA	6	529.636	529.363	529.25	529.306	529.303	529.333	529.383	529.671	529.771	529.646	529.334	529.117	528.944	528.749	528.613	528.791	529.034	529.408	529.646	529.632	529.646	529.51	529.713	529.897	529.89	530.082	530.494	530.663	531.026	531.288	531.623	531.85	531.925	531.915	531.931	531.863	531.916	532.16	532.231	532.019	531.761	531.496	531.486	531.143	531.16
6	EXP	FFA	FFA	7	528.351	528.373	528.522	528.722	528.66	528.359	528.166	527.733	527.288	526.966	526.707	526.705	526.636	526.365	526.126	526.077	526.331	526.573	526.792	527.152	527.27	527.288	527.283	527.102	527.119	527.244	527.466	527.431	527.532	527.93	528.424	529.085	529.907	530.365	530.264	530.224	529.85	529.589	529.361	529.331	529.059	528.955	528.918	528.874	528.569
7	EXP	FFA	FFA	1	370.594	370.455	370.286	370.417	370.465	370.707	371.038	370.932	370.867	371.016	370.907	371.029	371.047	371.003	370.627	370.9	371.497	372.174	372.574	372.796	372.194	371.814	371.384	371.046	371.015	371.141	371.142	371.083	371.149	370.911	370.812	370.677	370.694	370.558	370.623	370.869	370.956	371.013	371.05	370.848	370.954	371.457	371.511	371.391	371.445
7	EXP	FFA	FFA	2	373.987	374.256	374.151	374.224	374.39	374.536	374.594	374.523	374.446	374.226	374.085	373.966	374.074	374.074	374.148	374.828	375.364	375.408	375.265	375.395	375.356	375.513	375.552	375.456	375.535	375.462	375.001	374.846	374.469	374.108	373.785	374.049	374.199	374.435	374.642	374.569	374.375	374.64	374.711	374.62	374.465	374.637	374.497	374.458	374.331
7	EXP	FFA	FFA	3	375.259	375.113	374.73	374.822	374.854	375.06	374.923	375.003	374.606	374.771	374.688	374.768	374.854	375.15	375.491	375.781	376.191	376.522	376.941	376.999	377.009	376.874	376.838	376.918	377.214	377.05	376.861	376.57	376.752	376.638	376.782	376.913	377.063	377.1	377.413	377.663	377.389	377.433	377.54	377.77	377.836	377.886	377.838	377.95	378.052
7	EXP	FFA	FFA	4	380.715	380.69	380.83	381.035	381.234	381.26	381.073	381.073	381.315	381.399	381.542	381.567	381.542	381.539	381.792	381.632	382.312	382.835	383.147	383.186	383.399	383.083	382.839	382.649	382.583	382.446	382.421	382.491	382.273	382.263	382.392	382.373	382.261	382.57	382.678	382.604	382.735	382.755	382.899	382.808	382.903	383.069	382.952	383.145	383.313
7	EXP	FFA	FFA	5	374.589	374.845	374.823	374.971	375.221	375.235	375.321	375.408	375.6	375.755	375.439	375.414	375.304	375.325	375.309	375.604	375.877	376.166	376.193	376.211	376.053	375.956	375.82	375.801	375.81	375.691	375.607	375.453	375.407	375.537	375.534	375.666	375.684	375.975	376.147	376.051	376.304	376.277	376.168	376.21	376.199	376.284	376.312	376.09	376.138
7	EXP	FFA	FFA	6	375.8	375.725	375.686	375.787	376.179	376.238	376.302	376.247	376.233	376.196	376.155	376.059	376.03	375.724	375.925	376.334	376.329	377.055	377.316	377.174	376.983	376.797	376.698	376.577	376.318	376.856	376.829	376.968	376.922	376.934	376.801	376.679	376.67	376.561	376.6	376.458	376.289	376.153	376.127	375.876	376.354	376.907	377.027	377.131	377.32
7	EXP	FFA	FFA	7	374.511	374.358	374.432	374.298	374.292	374.206	374.154	374.253	374.09	374.193	374.546	374.742	374.806	374.877	374.939	375.215	375.557	376.208	376.591	376.642	376.738	376.592	376.314	376.433	376.313	376.444	376.308	376.64	376.558	376.579	376.629	376.568	376.533	376.378	376.483	376.687	376.681	376.69	376.777	376.925	376.749	376.616	376.386	376.471	376.77
8	EXP	FFA	FFA	1	479.215	478.887	478.772	478.263	477.956	477.668	477.516	477.691	477.576	477.632	477.673	477.615	477.906	478.041	477.667	477.687	478.316	479.22	480.232	480.82	481.091	480.97	480.838	480.915	480.497	480.361	480.28	480.295	480.218	480.429	480.396	480.103	480.051	479.509	479.185	479.003	478.927	479.331	479.659	479.749	479.906	479.99	479.845	480.052	479.913
8	EXP	FFA	FFA	2	473.953	473.344	472.832	472.623	472.982	472.734	472.674	472.401	472.463	472.439	472.612	472.832	473.261	473.409	473.677	474.17	474.993	475.559	476.232	476.532	476.587	476.395	476.141	476.12	476.053	476.411	476.537	476.705	476.82	477.029	477.162	477.179	476.972	476.909	476.915	476.939	476.986	477.179	477.33	477.303	477.263	477.362	477.58	477.484	477.477
8	EXP	FFA	FFA	3	473.447	473.481	473.34	472.876	472.651	472.361	472.218	471.976	471.875	471.908	471.956	471.881	471.714	471.687	471.811	472.06	472.406	472.631	473.009	473.195	473.245	473.15	472.953	472.706	472.785	472.8	473.023	473.108	473.222	473.196	473.247	473.007	472.897	472.689	472.853	472.725	472.668	472.938	473.053	473.078	473.202	473.298	473.519	473.5	473.564
8	EXP	FFA	FFA	4	472.524	472.266	472.252	472.102	471.898	471.723	471.626	471.532	471.256	471.245	471.035	471.05	471.304	471.338	471.769	472.125	472.564	472.698	472.744	472.747	472.757	472.851	472.672	472.414	472.044	471.779	471.637	471.336	470.986	470.786	470.669	470.751	471.021	471.175	471.514	471.584	471.657	471.786	471.947	472.169	472.482	472.627	472.841	472.843	473.061
8	EXP	FFA	FFA	5	472.595	472.512	472.727	472.305	472.271	472.671	473.087	473.325	473.582	473.924	473.68	473.758	474.028	474.213	474.446	474.909	475.328	475.462	475.645	475.838	475.976	475.85	475.747	475.773	475.69	475.919	476.315	476.768	477.087	477.273	477.502	477.616	477.611	477.691	477.686	477.782	477.887	477.973	478.026	478.194	478.425	478.583	478.681	479.001	479.239
8	EXP	FFA	FFA	6	473.771	473.314	472.983	472.641	472.229	471.894	471.498	470.946	470.53	470.33	470.718	470.908	470.84	470.737	470.923	470.983	471.39	471.767	471.983	472.017	472.033	471.953	471.709	471.712	472.045	472.212	472.344	472.603	472.831	473.189	473.378	473.759	473.866	473.742	473.864	473.931	473.878	474.173	474.564	474.665	475.028	475.468	475.732	475.965	476.349
8	EXP	FFA	FFA	7	472.282	471.935	471.531	471.342	471.215	470.978	471.052	470.964	470.936	471.256	471.609	472.055	472.278	472.551	473.086	473.264	473.322	473.537	473.498	473.304	473.09	473.072	472.865	473.154	473.327	473.405	473.757	474.112	474.241	474.253	474.359	474.501	474.553	474.887	475.138	475.465	475.642	475.941	476.182	476.332	476.282	476.148	476.105	476.003	476.161
9	EXP	FFA	FFA	1	331.363	331.136	331.204	330.972	330.717	330.601	330.237	330.37	330.483	330.37	330.353	330.529	330.609	330.711	331.151	331.644	331.836	332.154	332.358	332.716	332.998	332.753	332.649	332.374	332.041	332.008	331.944	332.004	332.177	332.163	332.344	332.411	332.23	332.083	332.13	332.241	332.414	332.764	332.965	332.976	333.208	333.195	333.418	333.401	333.311
9	EXP	FFA	FFA	2	331.951	331.833	331.661	331.221	331.331	331.511	332.094	332.12	332.412	332.606	332.456	332.484	332.732	332.615	332.606	332.524	332.788	333.169	333.508	333.765	334.019	333.928	333.488	333.28	333.205	333.13	333.145	333.143	332.982	333.093	333.149	333.395	333.558	333.594	333.796	334.183	334.552	334.814	334.929	334.993	335.043	335.073	335.12	334.871	334.463
9	EXP	FFA	FFA	3	331.679	331.55	331.713	331.688	331.471	331.738	331.757	331.725	331.753	331.608	331.436	331.624	331.687	331.789	331.853	332.199	332.665	332.947	333.359	333.708	333.849	333.34	333.161	332.776	332.413	332.14	332.054	331.938	331.835	331.74	331.763	331.963	332.169	332.364	332.716	332.754	332.731	332.854	332.635	332.378	332.769	333.188	333.625	333.852	333.911
9	EXP	FFA	FFA	4	335.089	335.228	335.184	335.076	334.61	334.519	334.13	334.127	334.424	334.364	334.452	334.51	334.686	334.69	334.668	334.537	334.777	334.908	335.616	336.083	336.185	335.828	335.429	334.717	334.252	334.265	334.206	334.293	334.459	334.711	334.92	335.114	335.332	335.189	335.558	335.766	336.032	336.207	336.229	336.411	336.416	336.059	335.925	335.787	335.795
9	EXP	FFA	FFA	5	335.719	335.752	335.831	336.172	336.241	336.181	336.167	336.053	335.944	335.935	335.917	336.038	336.255	336.551	336.768	337.116	337.539	338.06	338.498	338.791	338.695	338.319	337.869	337.567	337.371	337.239	337.106	337.125	337.266	337.483	337.74	337.831	337.757	337.632	337.527	337.55	337.556	337.617	337.831	337.923	338.035	338.104	338.065	337.893	337.701
9	EXP	FFA	FFA	6	336.403	336.26	336.009	336.029	335.901	335.789	335.545	335.364	335.42	335.795	335.898	336.088	336.503	336.606	336.635	336.66	336.817	337.164	337.488	338.032	338.121	338.074	337.573	336.976	336.534	336.342	336.417	336.558	336.652	336.634	336.678	336.561	336.865	337.12	337.362	337.878	337.998	338.261	338.28	338.321	338.244	338.47	338.772	338.924	338.933
9	EXP	FFA	FFA	7	335.726	335.9	335.94	335.792	335.801	335.835	335.775	336	336.154	336.267	336.32	336.564	336.31	336.13	336.067	336.107	336.396	336.849	337.131	337.484	337.5	337.514	337.218	336.745	336.622	336.563	336.539	336.565	336.491	336.524	336.557	336.762	337.258	337.804	338.028	338.387	338.505	338.462	338.493	338.292	338.079	338.109	338.088	338.086	338.027
10	EXP	FFA	FFA	1	484.298	484.356	484.735	484.425	484.182	484.643	484.596	484.837	484.89	484.999	484.997	485.024	484.497	484.349	484.174	484.24	484.734	484.925	484.738	484.513	484.181	483.787	483.614	483.705	484.021	484.221	484.303	484.537	484.364	484.372	484.687	484.877	484.904	485.3	485.423	485.554	485.564	485.606	485.394	485.392	485.389	485.483	485.689	485.752	485.992
10	EXP	FFA	FFA	2	483.294	483.034	483.291	483.427	483.627	483.396	483.69	483.672	483.806	483.7	483.759	483.771	483.932	483.855	483.956	484.095	484.333	484.48	484.299	483.996	483.524	483.54	483.481	483.574	483.916	484.149	484.41	484.537	484.884	484.857	485.022	485.072	485.284	485.226	485.297	485.528	485.52	485.117	484.647	484.606	484.838	484.817	484.804	484.749	484.75
10	EXP	FFA	FFA	3	483.24	482.819	482.634	482.757	482.961	482.992	482.898	482.85	482.889	482.816	482.736	482.742	482.869	483.171	483.677	484.015	484.198	484.244	484.166	484.066	483.874	483.658	483.603	483.61	483.436	483.614	483.918	483.985	484.134	484.404	484.702	484.702	485.178	485.403	485.335	485.336	485.446	485.527	485.355	485.055	485.112	485.388	485.704	485.561	485.429
10	EXP	FFA	FFA	4	486.557	486.677	486.882	486.92	487.228	487.423	487.591	487.663	487.853	487.664	487.672	487.601	487.461	487.613	487.734	487.852	487.766	487.556	487.399	487.358	487.233	487.159	487.255	487.392	487.651	487.586	487.319	487.564	487.538	487.683	487.843	487.76	487.831	487.793	487.785	487.976	487.924	487.911	488.065	487.979	488.339	488.275	488.36	488.662	488.685
10	EXP	FFA	FFA	5	484.778	484.317	484.296	484.335	484.658	485.035	484.938	484.85	484.614	484.345	484.223	484.165	484.298	484.611	484.91	485.047	485.215	485.136	485.241	485.168	485.068	485.037	485.116	485.044	485.058	485.005	485.036	485.149	485.165	485.189	485.188	485.296	485.368	485.342	485.48	485.51	485.482	485.972	486.204	486.228	486.189	486.075	486.168	486.073	486.403
10	EXP	FFA	FFA	6	484.916	484.805	485.001	485.255	485.369	485.371	484.96	485.141	485.014	485.039	485.01	484.839	484.686	484.939	485.075	485.437	485.786	486.004	486.113	485.839	485.802	485.61	485.706	485.78	485.843	485.961	486.22	486.318	486.307	486.253	486.319	486.532	487.077	487.523	488.166	488.114	487.938	487.811	487.495	487.034	486.935	486.906	486.708	486.492	486.261
10	EXP	FFA	FFA	7	482.82	482.63	482.289	482.224	482.386	482.409	482.626	482.815	482.876	483.123	483.193	483.306	483.56	483.878	483.703	483.706	483.882	483.699	483.841	483.622	483.702	483.432	483.208	483.203	482.974	483.063	483.036	483.157	483.222	483.313	483.728	483.65	483.64	483.655	484.131	484.669	485.015	484.874	484.586	484.295	484.035	484.029	484.279	483.887	483.706
11	EXP	FFA	FFA	1	437.82	437.606	437.31	437.771	437.992	437.897	438.067	438.23	438.143	438.61	438.616	438.718	438.836	439.487	439.519	439.922	440.147	440.576	441.041	441.487	441.741	441.428	441.336	441.295	441.119	440.984	440.578	440.566	440.217	440.117	440.207	440.458	440.311	440.18	440.216	440.212	440.253	440.698	440.801	440.801	440.995	440.821	441.086	441.196	441.096
11	EXP	FFA	FFA	2	439.332	439.308	439.284	439.169	439.083	439.002	438.819	439.057	439.428	439.674	439.691	440.205	440.12	440.159	440.009	440.394	440.824	441.305	441.987	442.473	442.631	442.562	442.562	442.823	442.608	442.543	442.572	442.348	442.331	442.157	442.119	442.449	442.4	442.144	442.425	442.24	442.236	442.587	442.666	442.799	442.892	442.943	442.911	442.633	442.798
11	EXP	FFA	FFA	3	437.047	436.666	436.444	436.542	436.984	437.086	437.369	437.617	438.054	437.987	437.722	437.615	437.648	437.435	437.204	437.149	437.439	437.867	438.34	439.355	439.829	440.025	440.168	440.062	439.633	439.509	439.308	439.288	439.067	439.149	439.561	439.635	439.497	439.65	440.035	440.169	440.228	440.501	440.282	440.045	440.117	440.047	439.916	439.899	439.975
11	EXP	FFA	FFA	4	435.846	435.898	435.816	435.453	435.345	435.558	435.739	435.702	435.615	435.73	435.445	435.243	434.854	434.908	435.114	435.332	436.064	436.788	437.355	437.877	438.065	437.836	437.432	437.203	437.255	437.254	437.217	437.007	436.56	436.57	436.56	436.467	436.389	436.647	436.828	437.142	437.116	437.017	437.031	437.234	437.135	437.171	437.366	437.763	438.071
11	EXP	FFA	FFA	5	437.894	438.1	438.215	438.186	438.164	438.18	438.291	438.226	438.197	438.291	438.137	438.309	438.27	438.285	438.223	438.605	439.152	439.455	440.045	440.537	440.581	440.361	440.056	440.066	440.101	439.95	440.034	440.067	439.678	439.918	439.995	439.927	440.001	440.006	440.033	440.147	440.296	440.561	440.682	440.918	441.002	440.89	440.931	440.958	440.922
11	EXP	FFA	FFA	6	439.361	439.758	439.592	439.732	439.548	439.427	439.614	439.815	439.776	439.945	440.448	440.489	440.053	439.941	439.717	439.64	439.958	440.293	440.66	440.664	440.601	440.38	440.019	439.78	439.55	439.474	439.559	439.904	440.082	440.217	440.561	440.533	440.45	440.47	440.442	440.586	440.656	440.59	440.756	440.9	441.107	441.351	441.84	442.081	442.17
11	EXP	FFA	FFA	7	437.922	438.091	438.36	438.298	438.148	438.099	438.108	438.028	437.762	437.834	438.203	438.348	438.103	438.065	438.421	438.586	438.676	439.1	439.821	440.491	440.457	440.195	439.843	439.641	439.301	439.184	439.374	439.61	439.703	439.661	439.525	439.62	439.554	439.586	439.703	439.814	440.091	440.426	440.736	440.973	440.845	440.698	440.671	440.787	440.962
12	EXP	FFA	FFA	1	524.256	523.787	523.349	523.334	523.522	523.427	523.24	522.988	522.421	522.689	523.062	523.3	523.829	524.354	525.254	525.9	526.155	526.225	526.134	526.063	526.584	527.043	527.552	527.361	527.715	527.867	527.792	527.349	526.952	526.395	526.47	526.195	525.949	526.397	526.814	526.431	526.226	526.283	526.428	526.577	526.408	526.734	527.186	527.292	526.943
12	EXP	FFA	FFA	2	521.5	520.613	520.573	520.61	520.778	521.174	521.45	521.479	521.504	521.721	522.104	522.339	522.24	522.519	522.254	522.262	522.774	523.132	523.217	523.613	523.971	524.271	524.397	524.454	524.443	524.073	523.925	523.889	523.865	523.957	524.206	524.849	524.962	524.598	524.64	524.78	525.054	525.477	525.584	525.426	525.347	525.453	525.323	525.175	524.827
12	EXP	FFA	FFA	3	525.532	525.516	525.117	524.601	524.331	523.755	523.944	523.55	523.41	523.148	522.923	522.924	522.684	522.739	522.841	523.2	523.93	524.699	525.397	526.009	526.837	527.08	527.419	527.32	527.067	526.495	525.976	525.965	526.206	526.355	526.328	526.2	526.661	526.77	526.731	526.683	526.626	526.767	526.821	526.549	526.737	526.679	526.469	526.292	526.066
12	EXP	FFA	FFA	4	521.935	521.889	521.736	521.777	521.812	521.554	521.283	521.003	521.029	521.487	521.812	521.689	522.211	522.522	522.754	523.251	523.349	523.486	524.046	524.51	524.881	525.485	525.401	525.673	525.379	525.018	524.691	524.462	524.061	524.048	524.037	524.289	524.264	524.61	525.014	525.235	525.522	525.782	525.598	525.514	525.045	525.104	525.263	525.415	525.654
12	EXP	FFA	FFA	5	522.051	521.201	521.071	520.443	520.293	520.143	519.808	519.636	519.845	519.696	519.923	520.091	520.248	520.089	520.182	520.43	520.671	520.755	521.052	521.078	520.685	520.848	521.296	521.529	521.201	520.474	520.165	519.99	520.156	520.804	520.247	520.121	520.06	520.229	520.605	520.5	520.021	519.815	520.21	520.486	521.074	520.739	519.834	519.116	519.33
12	EXP	FFA	FFA	6	518.936	518.081	517.094	516.96	517.292	516.836	516.738	516.567	516.797	517.097	517.357	517.72	518.277	518.907	519.261	519.262	519.538	520.369	521.137	521.769	522.126	522.397	522.378	521.841	521.374	521.529	521.754	522.111	522.297	522.405	522.266	522.173	521.772	522	522.004	522.318	522.635	522.584	522.344	522.769	522.709	522.243	521.998	522.071	522.034
12	EXP	FFA	FFA	7	519.959	519.699	519.635	519.183	518.39	517.94	517.718	517.743	517.866	518.09	518.156	517.669	517.705	517.458	517.433	517.983	518.437	519.138	519.517	520.16	520.61	521.252	521.867	522.102	522.289	522.416	522.987	523.202	522.866	522.249	522.274	522.505	522.596	522.873	522.509	522.31	521.971	521.571	521.106	521.165	521.475	521.501	521.158	520.965	520.904
13	EXP	FFA	FFA	1	444.02	443.765	443.559	443.32	442.934	442.831	442.724	442.776	442.57	442.595	442.733	442.651	442.717	442.671	442.722	442.862	443.04	443.201	443.375	443.449	443.694	443.656	443.58	443.395	443.481	443.534	443.747	443.93	444.13	443.881	443.818	443.822	443.721	443.702	443.666	443.719	443.817	443.892	443.99	444.186	444.344	444.461	444.543	444.641	444.774
13	EXP	FFA	FFA	2	439.084	438.972	439.012	439.081	438.919	438.839	438.882	438.78	438.691	438.632	438.411	438.19	438.039	437.86	437.715	437.632	437.576	437.841	437.867	438	438.034	437.933	437.876	437.935	437.9	437.923	438.038	438.062	437.975	437.874	437.935	437.978	437.89	438.07	438.287	438.278	438.258	438.125	438.294	438.524	438.54	438.596	438.703	438.881	438.937
13	EXP	FFA	FFA	3	437.095	436.756	436.614	436.409	436.557	436.627	436.748	437.172	437.516	437.65	438.112	438.49	438.614	438.674	438.733	438.794	438.934	439.014	439.131	438.977	438.971	438.831	438.839	438.856	438.855	439.073	439.185	439.447	439.634	439.829	439.739	439.892	439.805	439.794	439.717	439.905	440.068	440.168	440.359	440.639	440.617	440.728	440.687	440.57	440.445
13	EXP	FFA	FFA	4	432.482	432.466	432.416	432.28	432.324	432.11	431.859	431.657	431.404	431.513	431.608	431.705	431.859	432.103	432.137	432.287	432.366	432.298	432.49	432.468	432.436	432.481	432.522	432.589	432.745	433.039	433.087	433.173	433.283	433.398	433.581	433.793	434.064	434.15	434.108	433.979	433.918	433.966	433.692	433.768	433.889	433.827	433.811	433.697	433.573
13	EXP	FFA	FFA	5	430.662	430.119	429.61	429.345	429.099	428.752	428.546	428.548	428.604	428.768	429.129	429.433	429.636	429.795	430.174	430.359	430.737	431.134	431.527	431.522	431.628	431.628	431.614	431.575	431.542	431.584	431.642	431.669	431.735	431.848	432.042	432.135	432.182	432.264	432.46	432.309	432.207	432.277	432.279	432.083	432.031	431.931	432.072	432.034	432.084
13	EXP	FFA	FFA	6	430.461	430.225	430.091	429.979	430.076	430.264	430.441	430.388	430.674	430.689	430.806	430.806	430.696	430.576	430.35	430.455	430.753	430.918	430.963	431.045	431.147	430.957	430.936	431.035	431.072	431.203	431.344	431.696	432.012	432.159	432.364	432.5	432.518	432.591	432.558	432.604	432.729	432.917	432.939	433.009	432.955	433.02	432.846	432.47	432.231
13	EXP	FFA	FFA	7	430.808	430.534	430.632	430.601	430.996	431.458	431.842	432.204	432.32	432.386	432.391	432.196	432.24	432.164	432.166	432.384	432.316	432.408	432.6	432.644	432.555	432.441	432.336	432.258	432.267	432.488	432.619	432.811	433.058	433.392	433.598	434.061	434.235	434.364	434.516	434.653	434.648	434.647	434.76	434.725	434.595	434.511	434.343	434.43	434.339
14	EXP	FFA	FFA	1	384.601	384.801	385.323	385.665	386.101	386.16	385.785	385.476	385.446	385.623	385.398	385.531	385.4	385.205	385.494	386.094	386.88	388.087	389.278	389.416	389.074	388.905	389.397	388.655	387.697	386.87	386.324	386.509	386.542	386.676	387.018	387.491	388.127	388.707	388.683	389.606	390.472	390.212	389.852	389.398	389.224	389.257	389.546	389.761	389.7
14	EXP	FFA	FFA	2	384.817	384.555	385.057	384.977	385.325	385.395	385.767	385.995	386.26	386.72	386.336	386.381	386.316	386.652	386.685	386.768	387.134	387.527	387.724	387.364	387.286	387.004	386.948	386.76	386.499	386.993	387.028	387.424	387.752	387.778	387.995	388.303	388.614	388.909	389.002	388.96	388.942	388.985	389.135	389.571	389.614	389.744	389.947	389.803	389.945
14	EXP	FFA	FFA	3	385.494	385.825	385.275	385.095	384.715	384.233	384.25	384.428	384.77	384.848	385.107	385.186	385.27	385.403	385.382	385.781	386.062	386.501	386.595	386.868	386.842	387.068	387.115	387.203	387.176	387.377	387.075	387.073	387.208	387.356	387.496	387.659	387.979	388.106	388.185	388.346	388.876	389.134	389.005	388.798	388.54	388.635	388.619	389.028	389.195
14	EXP	FFA	FFA	4	388.692	388.849	389.154	389.37	389.326	389.344	389.643	389.712	389.483	389.243	389.166	389.341	389.306	389.706	389.733	390.156	391.042	391.778	391.958	391.872	391.731	391.484	391.059	390.78	390.696	390.489	390.346	390.51	390.94	391.49	391.461	391.53	391.792	391.793	391.969	392.179	392.271	392.477	392.455	392.559	392.813	393.153	393.515	393.971	394.006
14	EXP	FFA	FFA	5	387.793	387.778	387.587	387.512	387.685	387.492	387.559	387.553	387.298	387.364	387.789	388.41	388.675	389.215	389.119	389.298	389.678	389.917	390.144	390.327	390.421	390.162	389.385	388.99	388.681	388.827	388.77	388.781	388.835	389.274	389.558	389.934	390.157	390.547	390.603	390.659	390.692	390.729	390.791	391.033	390.949	391.157	391.441	391.547	391.825
14	EXP	FFA	FFA	6	391.306	390.935	390.918	391.141	390.698	390.406	390.991	391.128	391.689	391.973	391.729	391.639	391.808	392.205	392.225	392.531	392.696	392.761	393.246	393.796	393.964	394.02	393.994	393.7	393.265	393.012	392.786	392.742	392.899	392.813	392.708	392.849	393.048	393.043	393.286	393.843	394.26	394.201	393.979	394.094	394.371	394.612	394.79	394.85	394.408
14	EXP	FFA	FFA	7	393.941	394.013	393.707	393.796	393.606	393.315	393.639	393.516	393.878	394.177	394.542	394.914	394.929	395.109	395.483	395.791	396.483	397.021	397.183	397.218	397.394	397.665	397.578	397.765	397.526	397.624	397.465	397.561	397.936	398.379	398.366	398.595	398.226	397.94	397.798	398.19	398.7	399.24	399.315	399.376	399.633	399.992	400.153	400.503	400.889
15	EXP	FFA	FFA	1	506.017	505.03	503.833	503.552	503.277	502.482	501.854	501.841	501.974	501.896	501.551	501.211	501.174	500.68	500.555	500.809	501.743	502.516	503.342	503.902	504.147	504.282	503.992	503.872	503.615	503.416	503.51	503.752	503.726	503.976	504.394	504.512	504.338	504.543	504.75	505.391	505.801	505.957	506.172	506.602	506.749	506.979	507.207	507.409	507.664
15	EXP	FFA	FFA	2	503.694	503.077	502.533	502.475	502.422	502.072	501.976	502.416	502.362	502.432	502.618	502.584	502.445	502.759	502.871	502.964	503.389	504.011	504.361	504.612	504.502	504.257	503.654	502.967	502.553	502.434	502.684	503.125	503.653	503.702	503.898	503.932	503.851	504.193	504.564	505.042	505.516	505.64	505.598	505.873	506.357	506.735	506.779	507.168	507.838
15	EXP	FFA	FFA	3	505.22	503.997	503.109	502.702	502.34	501.909	501.943	502.09	502.086	502.088	502.522	503.09	503.333	503.175	503.414	503.429	503.53	504.105	504.797	505.166	505.263	505.284	504.845	504.501	504.346	504.316	504.655	505.141	505.434	505.33	505.411	505.606	505.625	505.828	506.001	505.932	505.842	505.813	505.705	505.61	505.815	505.927	505.884	505.878	506.158
15	EXP	FFA	FFA	4	503.326	503.47	503.457	503	502.347	501.725	501.396	501.316	501.302	501.384	501.386	501.48	501.566	501.764	501.906	502.062	502.433	502.632	502.865	502.625	502.16	501.487	501.452	500.948	501.014	501.311	501.796	502.33	502.715	502.814	502.944	502.972	502.922	502.734	502.761	503.091	503.239	503.75	504.361	504.962	505.143	505.121	505.279	505.272	505.136
15	EXP	FFA	FFA	5	505.792	504.899	504.746	504.655	504.593	503.99	503.876	503.268	502.867	502.929	503.023	502.872	502.842	502.688	502.761	502.727	503.052	503.6	503.935	503.79	503.709	503.246	502.388	502.046	501.904	502.16	502.362	502.881	503.214	503.464	503.708	503.933	504.223	504.665	505.094	505.404	505.637	505.939	505.937	505.975	506.188	506.441	506.611	506.949	507.201
15	EXP	FFA	FFA	6	504.288	503.754	503.803	503.432	503.041	502.819	502.408	502.112	502.069	501.998	502.186	502.46	502.833	503.226	503.078	503.085	503.074	503.891	504.615	505.092	505.024	504.688	504.355	504	503.805	503.558	503.604	503.725	503.867	503.991	504.092	504.323	504.314	504.696	505.186	505.381	505.256	505.259	505.387	505.642	505.646	505.817	505.826	506.046	506.23
15	EXP	FFA	FFA	7	508.311	507.673	507.198	506.925	506.374	505.798	504.908	504.282	503.691	503.353	503.104	503.075	503.104	503.466	503.655	503.498	503.612	504.306	505.057	505.422	505.347	504.853	504.908	504.584	504.06	504.613	505.239	505.603	506.043	505.934	505.942	506.253	506.526	506.387	506.525	507.031	507.735	508.441	508.724	508.795	508.572	508.481	508.571	508.821	509.092
16	EXP	FFA	FFA	1	324.048	324.392	324.779	325.004	325.205	325.456	325.583	325.502	325.299	325.409	325.759	326.223	326.391	326.606	327.292	328.034	328.801	329.654	330.253	330.857	331.233	331.21	331.083	330.95	330.87	331.037	331.145	330.924	330.824	330.571	330.134	329.803	329.493	329.44	329.231	329.488	329.401	329.49	329.694	329.935	330.102	329.913	329.714	329.22	329.564
16	EXP	FFA	FFA	2	323.601	323.487	323.553	323.776	324.026	324.07	324.269	324.522	324.785	324.82	325.226	325.562	325.952	326.291	326.321	326.635	327.322	328.145	328.797	328.983	329.229	329.083	328.879	328.854	328.798	328.461	328.291	328.132	328.133	328.056	328.037	328.059	328.129	328.182	328.049	328.175	327.853	327.747	327.542	327.449	327.326	327.424	327.566	327.949	327.956
16	EXP	FFA	FFA	3	324.11	323.549	323.347	323.36	323.674	324.079	324.485	324.615	324.682	324.881	325.126	325.399	324.937	324.798	324.932	325.456	326.057	326.903	327.595	327.737	327.743	327.767	328.104	328.132	328.172	327.753	327.724	327.729	327.718	327.809	327.386	327.296	327.148	326.866	326.832	326.421	326.466	326.175	326.083	326.268	326.719	326.765	326.834	326.594	326.364
16	EXP	FFA	FFA	4	323.755	324.345	324.661	324.847	325.132	325.254	325.473	325.502	325.746	325.905	325.829	326.035	325.978	325.988	326.524	327.26	327.97	328.658	329.245	329.458	329.205	329.428	329.34	329.387	329.554	329.543	329.683	329.577	329.776	329.55	329.659	329.536	329.383	329.526	329.379	329.221	329.274	328.903	328.797	328.335	327.992	327.854	328.014	327.908	327.994
16	EXP	FFA	FFA	5	328.577	328.351	328.134	328.11	328.069	328.045	328.161	328.23	328.057	328.184	328.423	328.637	328.81	328.984	329.402	329.914	330.054	330.365	330.592	330.654	330.672	330.367	330.135	329.901	329.864	329.77	329.623	329.429	329.235	329.383	329.56	329.736	329.708	329.653	329.652	329.786	329.616	329.47	329.204	328.734	328.78	328.866	329.028	329.209	329.339
16	EXP	FFA	FFA	6	326.54	326.246	326.554	327.229	327.731	328.258	328.35	328.566	329.002	329.336	329.719	329.879	330.325	330.341	330.428	330.769	330.74	330.89	331.432	331.842	331.661	331.367	330.944	330.746	330.519	330.658	330.825	330.745	330.616	330.656	330.745	330.547	330.487	330.288	330.288	330.116	329.683	329.595	329.757	330.063	329.952	329.884	329.98	329.828	329.161
16	EXP	FFA	FFA	7	329.775	330.059	330.247	330.306	330.529	330.447	330.739	330.721	331.076	331.178	331.619	331.817	331.922	331.939	332.066	332.249	332.629	332.924	333.324	333.598	333.618	333.558	333.31	333.152	332.937	332.831	332.789	332.621	332.84	332.719	332.71	332.672	332.304	331.996	331.803	331.741	331.715	331.68	331.61	331.655	331.877	331.66	331.729	331.778	331.793
17	EXP	FFA	FFA	1	449.524	449.356	449.152	449.147	448.84	448.591	448.488	448.49	448.453	448.623	448.762	448.891	448.911	448.956	448.819	448.899	449.34	450.011	450.749	451.324	451.635	451.517	451.323	450.956	450.637	450.118	449.979	449.983	449.846	450.201	450.684	451.244	451.832	451.992	452.145	451.947	451.585	451.361	451.128	451.143	451.537	451.782	452.069	452.412	452.661
17	EXP	FFA	FFA	2	445.757	445.759	445.717	445.873	445.896	445.742	445.886	445.769	445.63	445.681	445.727	446.004	446.062	446.343	446.607	446.916	447.184	447.599	447.995	448.307	448.162	447.919	447.781	447.603	447.376	446.967	446.758	446.689	446.56	446.763	447.179	447.692	448.207	448.535	448.864	448.906	449.182	449.177	449.196	449.19	449.177	449.611	450.087	450.172	450.374
17	EXP	FFA	FFA	3	446.835	446.498	446.327	446.211	446.34	446.675	446.674	446.719	446.963	447.428	447.668	447.927	448.197	448.492	448.605	448.623	448.9	448.928	448.53	448.454	448.141	447.424	446.981	446.797	446.797	446.72	446.873	447.047	447.32	447.876	448.313	448.382	448.406	448.431	448.352	448.396	448.658	448.727	448.762	448.935	449.151	449.231	449.24	449.33	449.263
17	EXP	FFA	FFA	4	445.747	445.581	445.662	445.731	445.843	445.924	446.106	446.439	446.513	447.008	447.395	447.593	447.593	447.269	447.194	447.301	447.692	448.19	448.485	448.696	448.883	448.787	448.889	448.951	448.956	448.851	448.805	449.005	448.973	448.642	448.384	448.495	448.48	448.64	448.958	449.376	449.508	449.479	449.508	449.625	449.601	449.506	449.108	448.95	448.85
17	EXP	FFA	FFA	5	447.353	447.113	446.761	446.897	446.992	447.143	446.958	447.023	446.816	446.844	446.843	447.066	447.098	446.858	446.108	446.507	446.85	446.734	446.755	446.766	446.529	446.224	445.913	445.929	445.938	445.343	445.039	444.989	445.487	445.72	445.732	445.616	445.649	445.463	445.415	445.448	445.609	445.825	446.062	446.33	446.369	446.636	446.935	447.176	447.265
17	EXP	FFA	FFA	6	446.243	446.147	446.127	445.778	446.011	446.012	446.045	446.146	446.525	446.64	446.621	446.792	446.802	446.719	446.683	446.712	447.051	447.436	447.571	447.732	448.044	447.696	446.992	446.512	446.437	445.995	445.881	446.068	446.022	446.148	446.102	446.058	446.189	446.253	446.174	446.25	446.547	446.913	447.078	447.246	447.544	447.77	447.805	447.552	447.449
17	EXP	FFA	FFA	7	446.454	445.925	445.556	445.597	445.56	445.534	445.676	445.72	445.596	445.541	445.662	445.745	445.885	446.042	445.841	446.078	446.512	446.744	446.782	446.503	446.348	445.973	445.637	445.24	444.99	444.896	444.881	444.983	445.237	445.601	445.954	446.071	446.266	446.337	446.294	446.072	445.875	445.855	445.801	445.716	445.8	445.983	446.051	445.917	446.072
18	EXP	FFA	FFA	1	502.593	501.388	500.713	500.751	500.362	499.927	500.187	500.096	499.765	500.235	500.217	500.144	500.578	501.149	501.417	502.044	503.067	504.116	504.973	505.646	505.74	505.908	505.534	504.686	504.901	504.92	504.81	505.089	505.48	505.445	505.564	505.575	505.042	505.222	505.255	505.525	505.63	505.72	505.692	505.605	505.186	505.092	505.259	505.201	505.223
18	EXP	FFA	FFA	2	500.778	499.718	499.109	498.647	498.305	498.414	498.988	499.038	499.246	499.199	498.794	498.442	498.055	498.18	498.257	499.179	499.759	500.31	501.013	501.281	501.524	501.407	501.529	501.846	502.183	502.963	503.302	503.66	503.442	503.11	502.559	502.631	502.859	503.255	502.72	502.251	502.2	502.448	502.44	501.624	501.521	501.398	501.661	501.878	501.673
18	EXP	FFA	FFA	3	500.359	500.879	500.762	500.36	499.736	499.26	498.732	498.696	498.566	498.816	499.095	499.607	499.714	499.98	499.876	499.442	499.706	500.269	501.342	501.447	501.537	501.191	501.004	501.208	501.375	501.657	501.834	501.84	501.863	502.118	502.106	502.596	502.975	502.867	502.525	502.341	502.389	502.441	502.394	502.243	502.293	502.72	503.045	502.874	502.985
18	EXP	FFA	FFA	4	506.295	505.201	504.348	503.831	503.122	502.537	502.527	502.568	502.541	503.439	504.387	504.97	505.032	504.828	504.867	505.487	505.656	506.438	507.138	507.948	508.341	508.366	507.713	507.531	507.415	507.28	507.272	507.433	507.435	507.463	507.227	507.554	507.506	507.528	507.647	507.597	507.635	507.898	508.176	508.67	508.754	508.64	509.008	509.26	509.459
18	EXP	FFA	FFA	5	500.742	500.384	499.586	499.231	498.836	498.88	498.571	498.375	498.344	498.608	498.951	499.214	499.584	499.757	499.852	500.186	500.709	501.39	502.439	503.443	504.039	504.254	504.513	504.1	503.784	503.452	503.378	503.516	503.698	504.14	504.525	504.842	505.037	505.116	505.619	505.787	505.409	505.255	505.504	505.857	505.85	506.064	506.128	505.984	505.741
18	EXP	FFA	FFA	6	508.152	508.004	507.844	507.504	507.074	506.329	506.493	506.439	505.947	506.047	506.048	505.646	505.911	505.722	505.498	506.104	506.371	506.942	507.096	507.396	507.725	507.758	507.634	507.521	507.958	508.271	508.27	508.441	508.527	508.466	508.36	508.568	508.638	508.998	509.375	509.928	510.461	510.409	509.904	509.774	509.713	509.343	509.363	509.697	510.212
18	EXP	FFA	FFA	7	502.271	501.096	500.548	500.28	500.708	500.407	500.47	500.549	500.799	500.479	500.042	499.678	499.641	499.873	499.91	500.091	500.52	501.325	502.388	502.993	503.092	503.013	502.918	502.915	502.718	502.571	502.604	502.418	502.756	503.18	503.942	504.334	504.392	504.21	504.215	504.372	504.77	504.654	504.629	504.575	504.608	504.263	504.157	504.198	504.184
19	EXP	FFA	FFA	1	525.691	525.517	525.486	525.334	525.47	525.64	525.582	525.376	525.287	525.323	525.337	525.495	525.683	525.905	526.446	526.74	527.178	527.534	527.788	527.912	527.729	527.414	527.036	526.679	526.651	526.65	526.76	527.076	527.286	527.621	527.849	528.121	528.352	528.537	528.971	529.098	529.377	529.36	529.334	529.564	529.425	529.342	529.316	529.39	529.269
19	EXP	FFA	FFA	2	524.13	524.036	523.883	523.753	523.634	523.816	524	523.913	524.065	524.273	524.761	524.905	525.139	525.082	525.268	525.51	525.556	525.615	525.533	525.37	525.215	525.103	524.866	524.71	524.713	524.903	524.91	524.915	524.931	524.937	525.028	525.198	525.203	525.361	525.716	525.984	526.316	526.46	526.779	527.064	527.413	527.526	527.651	527.385	527.543
19	EXP	FFA	FFA	3	525.067	524.77	524.587	524.504	524.458	524.291	524.174	524.367	524.574	524.874	524.935	524.947	525.194	525.704	525.733	525.893	526.185	526.56	526.697	526.826	526.655	526.599	526.509	526.459	526.334	526.245	526.162	526.44	526.864	527.19	527.631	527.924	528.118	528.138	527.771	527.63	527.566	527.411	527.367	527.138	526.983	526.923	526.92	526.858	526.821
19	EXP	FFA	FFA	4	526.999	526.915	526.776	526.753	526.859	526.904	527.007	526.909	526.908	526.931	527.081	527.175	527.416	527.806	527.88	527.94	527.992	528.091	527.84	527.895	527.882	527.762	527.624	527.839	527.937	528.03	528.21	528.454	528.739	528.745	529.117	529.517	529.741	529.75	529.688	529.726	530.011	530.185	530.192	530.443	530.619	530.69	530.579	530.761	530.955
19	EXP	FFA	FFA	5	528.902	528.955	528.611	528.436	528.247	528.061	527.766	527.673	527.628	527.677	527.676	527.635	527.941	528.121	528.129	528.185	528.259	528.36	528.265	528.437	528.601	528.554	528.468	528.303	528.369	528.5	528.566	528.622	529.065	529.041	528.943	528.883	528.522	528.406	528.756	528.837	529.254	529.582	529.741	529.831	530.162	530.48	530.472	530.574	530.511
19	EXP	FFA	FFA	6	525.601	525.735	525.695	525.922	526.242	526.544	526.693	526.729	526.863	527.339	527.863	528.396	528.721	528.908	528.977	528.808	528.635	528.621	528.298	528.457	528.184	528.284	528.314	528.48	528.619	528.65	528.795	528.942	528.877	528.947	528.884	528.82	528.814	528.887	528.985	529.132	529.157	529.218	529.476	529.928	530.097	530.118	529.999	530.144	530.007
19	EXP	FFA	FFA	7	524.202	524.148	523.987	524.05	524.116	523.989	524.024	523.99	524.118	524.102	524.051	524.121	524.142	524.36	524.758	525.108	525.23	525.231	525.382	525.444	525.56	525.592	525.606	525.493	525.493	525.286	525.177	525.097	525.166	525.207	525.273	525.276	525.45	525.617	525.606	525.727	525.985	526.343	526.64	526.871	526.998	526.698	526.939	526.983	526.883
20	EXP	FFA	FFA	1	470.576	470.575	470.582	470.682	470.865	471.032	470.938	470.814	470.691	470.933	470.979	471.057	471.32	471.384	471.313	471.759	471.979	472.479	472.688	472.757	472.525	472.257	472.295	472.23	472.28	472.387	472.487	472.581	472.303	472.286	472.428	472.37	472.173	472.216	472.174	471.995	472.202	472.176	472.36	472.336	472.405	472.273	472.003	472.121	472.201
20	EXP	FFA	FFA	2	472.284	472.403	472.83	472.989	473.034	472.823	472.575	472.39	472.644	472.663	472.692	472.689	472.65	472.5	472.501	472.453	472.708	473.119	473.514	473.516	473.385	473.38	473.332	473.043	472.942	472.514	472.538	472.584	472.476	472.694	472.894	472.758	472.825	472.907	472.879	473.099	473.159	473.424	473.478	473.485	473.697	473.637	473.53	473.239	472.858
20	EXP	FFA	FFA	3	476.071	476.207	476.34	476.51	476.478	476.868	477.132	477.192	477.189	477.198	477.244	477.21	477.113	476.958	476.926	477.038	477.157	477.733	477.879	477.97	477.953	477.804	477.709	477.609	477.5	477.224	477.247	476.897	476.523	476.274	476.199	476.137	476.358	476.725	477.048	477.16	477.321	477.309	477.316	477.194	476.783	476.505	476.225	476.219	476.388
20	EXP	FFA	FFA	4	472.48	472.533	472.909	473.158	473.283	473.211	473.282	473.336	473.448	473.458	473.484	473.454	473.39	473.26	473.38	473.533	474.106	474.505	474.823	474.825	474.572	474.292	474.118	474.134	473.967	473.664	473.647	473.659	473.713	473.86	474.03	474.043	474.055	474.321	474.275	474.174	474.119	473.922	473.859	473.925	474.329	474.285	474.317	474.45	474.607
20	EXP	FFA	FFA	5	471.788	471.801	471.473	471.493	471.909	472.113	471.818	472.291	472.206	472.191	472.209	472.109	472.402	472.633	473.137	473.268	473.416	473.568	473.787	473.93	473.609	473.599	473.586	473.11	473.229	473.392	473.493	473.328	473.324	473.342	473.279	473.239	473.074	473.012	473.122	473.366	473.572	473.388	473.46	473.29	473.175	473.063	472.694	472.379	472.466
20	EXP	FFA	FFA	6	470.84	470.839	470.877	470.733	470.559	470.484	470.464	470.376	470.336	470.348	470.202	469.964	469.737	469.873	470.038	470.301	470.675	471.503	471.862	472.011	472.168	472.119	471.681	471.223	471.08	471.209	471.439	471.776	471.885	471.619	471.289	471.251	471.313	471.44	471.759	471.951	472.177	472.545	472.642	472.372	471.808	471.901	471.764	471.982	472.014
20	EXP	FFA	FFA	7	469.702	469.391	469.235	469.395	469.445	469.527	469.224	469.552	469.539	469.557	469.707	469.832	469.945	470.067	470.44	470.662	470.635	470.814	470.738	470.441	470.122	469.898	469.728	469.789	469.871	470.074	470.278	470.274	470.353	470.174	470.403	470.654	470.667	470.597	470.455	470.42	470.652	470.892	471.07	470.881	470.759	470.022	470.068	469.909	470.366
21	EXP	FFA	FFA	1	347.794	347.348	346.997	346.749	346.807	346.828	346.796	346.718	346.657	346.555	346.173	346.112	345.976	345.582	345.278	345.272	345.52	345.901	346.725	347.428	348.007	348.091	347.775	347.697	346.971	346.52	346.346	346.27	346.18	346.468	346.608	346.837	346.996	347.243	347.528	347.888	347.646	347.456	347.201	347.11	347.341	347.107	347.251	347.163	347.219
21	EXP	FFA	FFA	2	347.783	347.709	347.574	347.394	347.571	347.784	347.506	347.498	347.358	347.36	347.36	347.328	347.468	347.45	347.312	347.305	347.606	348.391	349.347	349.953	350.326	350.46	350.171	349.659	349.525	349.496	349.472	349.584	349.958	349.927	349.845	349.745	349.592	349.595	349.833	350.234	350.381	350.234	350.441	350.471	350.687	350.697	350.52	350.347	350.154
21	EXP	FFA	FFA	3	346.448	346.327	346.377	346.357	346.158	346.085	346.13	346.231	346.482	346.593	346.523	346.488	346.749	347.032	347.187	347.177	347.348	347.73	347.93	348.081	348.283	348.457	348.411	348.192	348.107	348.135	348.001	347.942	347.941	348.004	348.014	348.156	348.16	348.275	348.466	348.267	348.265	348.386	348.751	348.723	348.614	348.587	348.347	348.109	347.859
21	EXP	FFA	FFA	4	348.721	348.999	348.89	348.861	348.97	348.836	348.668	348.793	348.593	348.495	348.722	348.576	348.53	348.436	348.124	348.128	348.516	349.12	349.646	350.238	350.35	350.071	349.878	349.704	349.148	349.22	349.567	349.589	349.669	350.054	350.174	350.21	350.371	350.321	350.368	350.134	350.203	350.486	350.481	350.638	350.803	350.802	350.937	351.019	350.933
21	EXP	FFA	FFA	5	347.318	347.039	347.119	346.805	346.517	346.332	346.229	346.099	346.191	346.293	346.24	346.135	346.184	346.215	346.237	346.25	346.728	347.261	347.966	348.114	348.417	348.343	347.899	347.745	347.833	347.64	347.537	347.473	347.32	347.586	347.712	347.742	347.606	347.665	347.699	347.643	347.691	347.728	347.624	347.795	347.954	347.864	347.727	347.774	347.752
21	EXP	FFA	FFA	6	347.534	347.581	347.418	347.398	347.455	347.448	347.542	347.49	347.469	347.64	347.571	347.566	347.44	347.378	347.268	347.175	347.347	347.772	347.948	348.142	348.303	348.096	347.9	347.727	347.59	347.674	347.634	347.512	347.605	347.595	347.669	347.787	347.919	348.051	347.832	347.956	348.094	348.237	348.265	348.492	348.424	348.336	348.407	348.494	348.497
21	EXP	FFA	FFA	7	350.164	350.171	350.205	350.349	350.471	350.679	350.867	350.875	351.067	351.228	351.132	350.927	351.1	350.846	350.691	350.766	350.971	351.283	351.814	352.204	352.287	352.262	352.356	352.13	351.787	351.72	351.889	351.607	351.91	352.075	351.974	352.039	352.042	352.289	352.257	352.493	352.62	352.723	352.651	352.498	352.389	352.313	352.169	352.058	352.083
22	EXP	FFA	FFA	1	430.094	429.84	429.85	429.863	429.783	429.888	430.241	430.739	431.025	431.046	431.443	431.463	431.446	431.448	431.889	432.165	432.42	433.081	434.117	435.228	436.014	436.563	436.796	436.762	436.629	436.578	436.131	435.847	435.773	435.986	436.07	436.253	435.769	435.558	435.395	435.021	434.908	434.792	434.714	434.688	434.72	434.826	435.069	435.555	435.713
22	EXP	FFA	FFA	2	428.286	427.563	427.339	427.144	427.205	427.009	426.996	427.027	427.076	427.053	427.225	427.312	427.572	427.62	427.781	428.158	428.497	429.249	430.324	431.369	431.95	432.154	432.512	432.494	432.185	431.843	431.439	431.168	430.957	430.789	430.579	430.474	430.559	430.93	431.399	431.859	432.076	432.246	432.245	432.261	432.568	432.701	432.727	432.716	432.908
22	EXP	FFA	FFA	3	428.229	427.959	427.518	427.19	427.07	426.703	426.417	426.571	426.82	426.908	427.016	427.037	427.006	426.951	426.853	426.878	426.708	427.291	427.885	428.713	429.351	429.866	430.375	431.149	431.33	431.386	431.734	431.864	432.047	432.445	432.493	432.055	431.953	431.88	431.725	431.781	431.703	431.488	431.396	431.472	431.768	431.983	432.22	432.148	432.062
22	EXP	FFA	FFA	4	428.468	428.356	428.361	428.233	427.964	427.595	427.261	427.006	427.083	427.316	427.383	427.657	428.186	429.358	430.366	430.977	431.605	432.369	432.867	433.606	434.167	434.622	434.565	434.611	434.876	434.976	435.425	435.76	436.142	436.322	436.222	436.034	435.955	435.733	435.427	435.356	435.418	435.416	435.127	435.073	435.017	434.973	435.187	435.256	435.184
22	EXP	FFA	FFA	5	432.138	432.331	432.521	432.635	432.682	432.949	432.732	432.826	432.804	432.848	432.429	432.289	432.227	432.139	431.709	431.575	431.694	432.288	432.613	433.239	433.66	433.993	434.293	434.175	433.881	433.88	434.155	434.448	434.89	434.93	435.197	434.975	434.759	434.695	434.724	434.649	434.775	434.969	435.107	434.926	434.616	434.342	433.87	433.633	433.59
22	EXP	FFA	FFA	6	429.028	429.194	429.232	429.425	429.435	429.673	429.601	429.574	429.774	430.036	430.167	430.06	429.769	429.585	429.464	429.292	429.053	429.278	429.708	430.186	430.712	430.781	431.123	431.069	431.263	431.307	431.556	432.088	432.677	433.36	433.965	434.213	434.148	433.818	433.589	433.244	433.159	432.823	432.587	432.901	433.036	433.374	433.729	434.001	434.319
22	EXP	FFA	FFA	7	432.166	432.233	432.128	432.234	432.094	432.135	432.226	432.202	432.134	432.282	432.562	432.674	432.65	432.9	432.87	432.462	432.511	432.748	432.819	433.478	434.012	434.426	434.641	434.708	434.593	434.611	434.737	434.996	435.12	435.221	435.453	435.633	435.556	435.472	435.372	435.145	435.282	435.264	435.436	435.668	435.654	435.746	435.8	435.287	434.899
23	CONT	FFA	FFA	1	550.065	550.131	550.118	549.853	549.718	549.622	549.673	549.398	549.476	549.585	549.578	549.706	549.839	549.737	549.571	549.253	549.602	550.208	550.338	550.393	550.544	550.9	550.571	550.693	550.48	550.333	550.204	550.23	550.49	550.642	550.921	550.887	550.979	551.027	551.139	550.979	551.011	550.9	550.783	550.727	550.257	550.186	550.438	550.584	550.443
23	CONT	FFA	FFA	2	546.795	546.474	546.283	545.958	545.959	545.878	546.251	546.634	546.968	547.523	547.748	547.849	547.744	547.725	547.689	547.735	548.075	548.6	549.148	549.163	549.399	549.214	548.777	548.316	548.491	548.526	548.778	548.877	548.771	548.787	548.835	548.568	548.547	548.89	549.128	549.44	549.655	549.911	550.093	550.128	549.931	549.743	550.064	550.053	550.27
23	CONT	FFA	FFA	3	546.145	545.711	545.175	544.633	544.454	544.378	544.135	544.124	543.868	543.854	543.618	543.65	543.771	543.889	544.349	544.995	545.789	546.043	545.955	545.98	546.004	545.9	545.708	545.95	546.194	546.045	546.235	546.588	546.752	546.774	546.67	546.608	546.698	546.741	547.11	547.333	547.287	547.261	547.375	547.349	547.308	546.981	547.072	547.006	547.342
23	CONT	FFA	FFA	4	542.518	542.291	542.34	542.403	542.25	542.059	542.435	542.642	542.966	543.371	543.474	543.508	543.524	543.698	543.924	544.147	544.202	543.986	544.128	544.144	544.203	544.327	544.323	544.526	544.998	545.284	545.578	545.487	545.5	545.632	545.664	545.832	546.092	546.496	546.687	546.871	546.81	546.53	546.095	546.276	546.428	546.509	546.436	546.563	546.691
23	CONT	FFA	FFA	5	547.969	547.664	547.357	547.32	547.19	547.252	547.086	546.933	547.107	547.138	547.047	546.992	547.099	546.883	546.807	546.994	547.438	547.439	547.314	547.568	547.749	547.916	548.057	548.01	547.709	547.418	547.267	547.09	547.025	547.432	547.506	547.232	547.206	547.527	547.898	548.1	548.096	548.305	548.452	548.566	548.539	548.861	548.741	548.452	548.503
23	CONT	FFA	FFA	6	544.346	544.411	544.1	543.901	544.304	544.531	544.768	544.749	544.953	544.925	545.107	545.383	545.743	545.5	545.235	545.345	545.78	545.797	545.736	545.493	545.523	545.76	546.159	546.021	545.739	545.651	545.892	546.092	546.124	545.926	545.954	546.101	546.38	546.352	546.373	546.518	546.733	547.289	547.61	547.573	547.864	548.035	548.14	547.981	548.094
23	CONT	FFA	FFA	7	544.388	544.124	543.981	543.83	543.991	543.893	543.41	543.119	543.144	543.248	543.474	543.296	543.258	543.39	543.309	543.098	543.29	543.463	543.463	543.089	543.228	543.236	542.979	542.987	543.295	543.433	543.591	543.597	543.791	543.859	544.044	544.037	544.513	545.104	544.906	545.006	544.989	544.849	545.292	545.643	545.773	545.855	546.228	546.377	546.19
24	CONT	FFA	FFA	1	435.805	435.912	435.905	435.824	435.812	435.46	435.312	435.292	435.256	435.128	435.105	435.075	435.242	435.279	435.302	435.18	435.45	435.607	435.296	435.365	435.194	435.353	435.583	435.605	435.67	435.851	435.824	435.549	436.03	435.892	435.908	436.041	435.946	435.811	435.928	436.182	435.972	436.239	436.001	435.902	435.731	435.867	435.989	435.659	435.682
24	CONT	FFA	FFA	2	436.727	436.397	436.303	436.483	436.057	436.123	435.921	435.847	436.152	436.056	436.131	436.173	436.197	436.555	436.474	436.304	436.242	435.967	436.112	435.863	435.71	435.732	435.494	435.705	435.306	435.017	435.056	435.165	434.986	434.839	434.804	435.116	435.033	435.289	434.952	434.849	435.011	435.036	434.925	435.085	435.039	434.851	434.951	434.762	435.129
24	CONT	FFA	FFA	3	434.999	435.209	435.5	435.799	435.984	436.343	436.37	435.913	435.592	435.581	435.174	434.842	434.496	434.314	434.193	434.148	434.308	434.394	434.492	434.402	434.475	434.464	434.175	433.582	433.138	432.866	432.852	432.98	433.122	432.871	432.836	433.103	433.105	433.299	433.132	433.102	433.423	433.107	433.292	432.959	432.651	432.594	432.469	432.565	432.724
24	CONT	FFA	FFA	4	434.163	434.313	433.907	433.584	433.333	433.252	433.336	433.437	433.324	433.699	433.595	433.565	433.619	433.819	433.903	433.922	433.626	433.434	433.531	433.298	433.48	433.61	433.242	433.189	433.285	433.014	432.751	432.899	432.806	432.607	432.986	433.228	433.186	433.172	432.885	432.562	432.549	432.289	432.335	432.646	432.474	432.515	432.488	432.468	432.7
24	CONT	FFA	FFA	5	434.311	434.472	434.505	434.537	434.817	434.439	434.22	434.409	434.14	433.895	433.763	433.848	434.023	433.638	433.273	433.206	433.428	433.352	433.33	433.424	433.37	433.182	433.244	433.167	433.294	433.116	433.157	433.229	433.375	433.174	433.403	433.342	433.432	433.457	433.092	433.014	432.963	432.814	432.77	432.734	432.463	432.55	432.808	432.807	433.086
24	CONT	FFA	FFA	6	434.879	435.025	434.791	434.65	434.595	434.627	434.575	434.738	434.468	434.201	433.861	433.53	433.451	433.648	433.4	433.411	433.309	433.416	433.626	434.178	434.266	433.957	433.52	433.561	433.558	433.176	432.87	432.817	432.695	432.579	432.622	432.59	432.523	432.643	432.438	432.134	432.027	432.084	432.16	432.504	432.811	432.832	432.931	432.85	432.713
24	CONT	FFA	FFA	7	432.61	432.746	432.521	432.267	432.291	432.021	431.771	431.553	431.375	431.507	431.469	431.584	431.542	431.704	431.72	432.022	432.274	432.214	432.223	431.746	431.451	431.71	431.87	432.162	431.967	431.717	431.593	431.361	431.445	431.969	431.603	431.497	431.39	431.475	431.807	431.699	431.633	431.507	431.738	431.551	431.644	431.672	431.559	431.636	431.987
25	CONT	FFA	FFA	1	433.64	433.65	433.638	433.295	433.015	432.859	433.183	432.991	432.904	432.822	432.597	432.693	432.8	432.807	432.902	433.434	433.897	434.385	434.485	434.976	435.254	435.102	435.152	435.133	435.104	434.804	434.567	434.585	434.496	434.545	434.474	434.62	434.638	434.451	434.506	434.525	434.617	434.624	434.867	434.683	434.948	434.913	435.195	434.992	435.1
25	CONT	FFA	FFA	2	432.447	432.304	432.721	432.742	432.525	432.835	433.067	432.838	432.718	432.898	432.522	432.604	432.709	432.343	432.346	432.634	432.937	432.998	433.432	433.883	433.56	433.52	433.801	433.856	433.628	433.572	433.44	433.606	433.876	433.981	434.111	434.467	434.419	434.383	434.348	434.213	434.108	433.882	433.847	433.712	433.554	433.626	433.907	434.469	434.444
25	CONT	FFA	FFA	3	431.227	431.214	431.051	431.354	431.372	431.465	431.416	431.232	431.471	431.466	431.32	431.447	431.968	432.182	432.349	432.625	432.962	433.251	433.58	434.223	434.907	435.082	434.923	434.633	434.276	434.197	434.16	433.902	433.666	433.82	433.781	433.531	433.579	433.781	433.497	433.416	433.71	433.618	433.534	433.609	433.915	433.938	433.979	434.287	434.567
25	CONT	FFA	FFA	4	429.794	429.809	429.641	429.616	429.431	429.464	429.707	429.803	429.906	430.165	430.531	430.74	430.423	430.467	430.279	430.204	430.222	430.328	430.743	430.915	430.944	431.154	431.475	431.558	431.679	431.383	431.555	431.418	431.135	431.18	431.179	430.83	431.118	431.468	431.686	432.042	432.274	432.582	432.322	431.998	432.122	432.167	431.858	432.108	432.213
25	CONT	FFA	FFA	5	433.763	433.848	434.055	434.317	434.432	434.558	435.285	435.255	435.499	435.391	435.782	436.474	436.506	436.387	436.666	436.687	436.832	437.306	438.075	438.313	438.598	438.667	439.168	439.325	439.341	439.354	439.516	439.152	439.027	439.023	438.961	439.063	438.93	438.962	439.056	439.26	439.574	439.734	439.955	439.868	439.922	439.998	440.051	440.296	440.391
25	CONT	FFA	FFA	6	433.989	433.762	434.198	434.432	434.286	434.425	434.886	434.664	434.68	434.97	434.954	434.855	435.321	435.686	435.522	435.474	435.685	435.982	436.093	436.441	436.415	436.365	436.41	436.534	436.545	436.69	437.027	437.113	437.111	437.076	437.277	437.389	437.426	437.649	437.457	437.321	437.403	437.351	437.393	437.278	437.327	437.21	436.878	436.829	436.805
25	CONT	FFA	FFA	7	433.157	433.148	433.398	433.251	433.357	433.518	433.535	433.637	433.697	434.129	434.08	434.027	434.068	434.131	433.903	433.866	434.31	434.545	434.591	434.952	435.071	435.164	434.876	434.67	434.532	434.41	434.256	434.238	434.354	434.744	434.957	435.06	435.257	435.307	435.413	435.085	435.647	435.649	435.8	435.722	435.873	435.778	435.571	435.798	435.924
26	CONT	FFA	FFA	1	306.491	306.313	305.854	305.625	305.819	305.992	305.989	305.973	306.375	306.316	306.095	306.329	306.297	305.943	306.135	305.932	305.983	306.144	306.329	306.294	306.339	306.266	305.987	306.027	306.449	306.739	306.603	306.565	306.71	306.653	306.755	306.838	306.809	306.653	306.363	305.977	306.01	306.208	305.985	305.799	305.907	305.909	305.42	305.289	305.089
26	CONT	FFA	FFA	2	311.461	311.375	311.713	311.796	311.331	311.134	311.123	310.795	310.475	310.669	310.43	310.063	310.294	310.42	310.31	310.596	310.815	311.188	311.515	312.15	312.744	313.116	313.272	313.504	313.349	313.158	312.964	312.606	312.425	312.35	311.888	311.82	311.963	311.875	311.623	311.899	311.743	311.666	311.845	311.94	311.606	311.501	311.36	311.184	310.957
26	CONT	FFA	FFA	3	311.604	311.057	310.619	310.862	310.458	310.074	310.363	310.262	310.091	310.114	310.415	310.4	310.639	310.835	311.103	311.127	311.384	311.622	311.997	312.399	312.822	312.815	313.01	312.917	313.224	313.16	313.129	313.132	313.01	313.202	312.844	313.043	313.093	312.774	312.492	312.321	312.118	312.135	311.886	311.897	311.999	312.027	312.272	312.182	312.288
26	CONT	FFA	FFA	4	313.014	312.947	312.651	312.36	312.064	311.818	311.63	311.683	311.834	311.903	311.948	311.879	311.821	311.87	311.747	311.973	312.317	312.768	313.425	313.698	313.81	313.856	313.746	313.747	313.631	313.58	313.833	313.795	313.983	313.913	314.081	314.088	313.938	313.786	313.868	313.571	313.469	313.395	313.058	312.972	312.79	312.631	312.949	313.01	312.986
26	CONT	FFA	FFA	5	315.055	314.852	314.631	314.315	314.201	314.433	313.917	313.586	313.409	312.996	312.783	312.333	312.163	312.542	312.729	313.097	313.493	313.877	314.245	314.423	314.885	315.101	315.154	315.484	315.515	315.172	315.555	315.711	315.713	315.985	315.866	315.802	315.967	316.032	315.98	315.944	315.825	315.322	315.52	315.5	315.2	315.174	314.837	314.981	314.749
26	CONT	FFA	FFA	6	313.308	313.031	313.235	313.371	313.222	313.556	313.047	313.292	313.359	313.017	313.106	312.933	312.885	312.741	312.286	312.363	312.65	312.507	312.974	313.322	313.505	313.622	313.336	313.716	313.776	313.652	313.497	313.102	313.061	313.08	312.695	312.774	312.813	312.997	312.998	313.118	313.059	313.079	313.139	313.369	313.145	312.996	312.928	312.888	312.842
26	CONT	FFA	FFA	7	313.865	313.919	313.78	313.369	313.361	313.194	313.023	313.207	313.333	313.22	312.716	312.766	312.758	312.496	312.648	312.767	313.11	312.892	312.789	312.949	313.118	313.32	313.329	313.503	314.022	314.329	314.306	314.311	314.324	314.286	314.268	314.304	314.382	314.254	314.147	314.257	314.297	314.186	314.072	314.362	314.308	314.527	314.748	314.861	314.831
27	CONT	FFA	FFA	1	475.641	475.653	475.634	475.567	475.85	475.82	476.324	476.705	477.164	477.357	477.348	477.411	477.98	478.729	478.86	478.697	478.557	478.515	478.56	479.145	479.981	479.782	479.654	478.997	478.631	478.063	477.637	477.585	477.473	477.476	477.641	477.582	477.574	477.62	477.566	477.746	477.65	477.797	478.158	478.326	478.484	478.719	478.566	478.537	478.661
27	CONT	FFA	FFA	2	473.567	473.84	474.234	473.809	473.758	473.962	474.252	474.299	474.372	474.532	474.639	474.55	474.718	476.197	476.482	476.276	475.717	476.194	476.879	477.378	478.296	478.258	477.668	476.586	475.716	474.515	473.873	473.751	473.439	473.244	472.877	472.958	473.491	473.942	474.024	474.338	474.448	474.323	474.637	474.18	474.088	474.553	474.541	474.68	474.461
27	CONT	FFA	FFA	3	469.971	469.643	469.812	469.78	470.046	470.213	470.522	471.033	471.317	471.135	471.195	470.804	470.733	470.898	471.043	471.069	471.339	471.82	472.229	472.842	473.361	473.139	472.724	472.631	472.189	471.959	472.025	472.14	472.011	471.713	471.372	471.315	471.248	471.332	471.447	471.565	471.878	472.16	472.452	472.443	472.05	471.895	471.793	471.775	472.237
27	CONT	FFA	FFA	4	471.563	471.755	471.63	471.893	472.137	472.381	472.649	472.735	472.585	472.568	472.324	472.294	472.481	472.551	472.319	472.59	473.39	474.045	474.629	475.059	475.044	474.965	474.68	474.297	473.985	473.552	473.149	473.469	473.258	473.314	473.285	473.251	473.164	473.237	472.877	472.837	472.918	472.842	473.1	473.123	473.35	473.193	473.163	472.759	472.474
27	CONT	FFA	FFA	5	474.057	474.075	474.45	474.767	474.827	474.842	474.848	474.866	475.104	475.334	475.75	475.907	475.963	476.601	477.022	477.439	477.913	478.707	479.138	479.22	479.135	478.83	478.406	478.331	478.041	477.993	477.816	478.04	478.065	478.072	478.033	478.062	478.103	478.021	477.725	477.75	477.962	478.147	478.292	478.354	478.305	478.235	478.597	478.724	478.488
27	CONT	FFA	FFA	6	472.806	472.632	472.771	472.91	473.209	473.576	473.383	473.588	473.519	473.849	474.262	475.006	475.351	475.446	475.633	475.736	476.127	476.356	476.841	476.882	477.188	477.343	476.825	476.327	475.922	475.635	475.505	475.242	475.499	475.71	476.13	476.367	476.246	476.267	476.424	476.661	476.933	477.228	477.091	476.703	476.696	476.67	476.868	476.802	477.103
27	CONT	FFA	FFA	7	478.35	478.551	478.74	479.296	480.01	479.852	479.61	479.346	479.361	479.559	479.894	480.843	481.055	480.866	481.316	481.73	482.136	482.358	482.971	483.281	483.525	483.491	483.221	482.668	482.479	482.372	481.817	481.229	480.6	480.149	480.123	479.932	479.951	479.643	479.864	480.074	480.599	481.33	481.508	481.178	480.812	480.749	480.868	480.639	481.187
28	CONT	FFA	FFA	1	367.597	367.358	367.207	367.356	367.479	367.758	368.194	368.436	368.554	368.533	368.571	368.579	368.557	368.658	368.791	369.135	369.418	369.62	369.803	370.196	370.629	370.873	371.272	371.188	371.373	371.178	371.206	371.097	371.262	371.496	371.455	371.388	371.414	371.379	371.473	371.548	371.773	372.014	372.114	372.171	372.101	372.229	371.946	371.911	372.193
28	CONT	FFA	FFA	2	371.781	371.615	371.895	371.973	372.129	372.421	372.661	372.877	373.029	372.746	372.769	372.702	372.519	372.594	372.193	372.556	372.627	372.675	372.642	372.631	372.579	372.87	373.208	373.404	373.963	374.054	373.906	373.628	373.539	373.261	372.878	372.946	373.019	372.956	373.224	373.348	373.457	373.568	373.628	373.869	374.211	374.362	374.479	374.68	374.619
28	CONT	FFA	FFA	3	370.818	370.61	370.471	370.329	370.171	369.83	369.98	370.218	370.55	371.059	371.564	371.378	371.449	371.686	371.898	372.068	372.155	372.515	372.417	372.324	371.982	371.776	371.844	372.114	372.318	372.398	372.371	372.369	372.312	372.193	371.968	372.072	372.069	371.963	372.159	372.148	372.306	372.671	372.685	372.732	372.703	372.845	373.004	372.936	372.971
28	CONT	FFA	FFA	4	371.149	370.992	370.81	370.517	370.717	370.8	370.75	370.796	370.966	370.819	370.75	370.717	370.671	370.826	370.885	370.892	371.137	371.359	371.713	371.892	371.927	372.036	372.098	372.021	371.837	371.358	370.959	371.198	371.349	371.295	371.497	372.012	372.269	372.44	372.352	372.434	372.462	372.243	372.146	372.196	372.47	372.543	372.44	372.542	372.682
28	CONT	FFA	FFA	5	373.457	373.237	373.209	373.504	373.487	373.554	373.356	373.087	373.09	372.859	372.931	373.23	373.131	373.424	373.568	373.829	374.012	374.491	375.037	375.467	375.612	375.58	375.605	375.697	375.86	375.971	375.967	376.123	376.264	376.166	376.467	376.603	376.602	376.621	377.034	377.177	377.185	377.46	377.784	378.134	378.1	377.958	377.9	378.131	378.353
28	CONT	FFA	FFA	6	373.082	373.067	373.103	373.129	373.07	373.17	373.545	373.674	373.661	373.763	373.683	373.501	373.6	373.855	373.988	374.637	375.014	375.329	375.854	375.753	375.49	375.757	376.008	376.239	376.413	376.446	376.618	376.572	376.134	375.898	375.68	375.973	375.902	376.303	376.606	377.133	377.269	377.322	377.234	376.993	376.553	376.142	376.022	375.634	375.748
28	CONT	FFA	FFA	7	375.205	375.267	375.68	376.144	376.375	375.997	375.426	375.153	375.242	375.155	375.257	375.37	375.533	375.609	375.965	376.209	376.405	376.523	376.883	377.199	377.373	377.143	377.04	376.906	377.058	377.206	377.306	377.42	377.587	377.619	377.76	378.008	378.344	378.757	378.916	378.811	379.017	378.833	378.648	378.622	378.617	378.662	378.76	378.598	378.355
29	CONT	FFA	FFA	1	409.131	408.598	408.45	408.329	408.238	408.367	408.974	409.367	409.511	409.712	409.509	409.841	409.598	409.665	409.678	409.887	410.39	411.208	411.953	412.398	412.765	412.561	412.71	412.423	412.123	411.729	411.48	411.263	411.217	410.894	410.6	410.392	410.554	410.89	410.652	410.659	410.522	410.41	410.28	410.134	410.039	410.072	410.022	410.062	410.051
29	CONT	FFA	FFA	2	408.453	408.495	408.424	408.302	408.37	408.178	408.556	408.772	409.089	409.079	409.218	409.484	410.056	410.306	410.462	410.523	410.613	410.802	411.195	411.413	411.423	411.319	410.83	410.487	410.219	409.895	409.816	409.562	409.53	410	409.722	409.832	409.563	409.447	409.197	409.316	409.68	409.613	409.684	409.756	409.775	409.67	409.569	409.609	409.211
29	CONT	FFA	FFA	3	408.147	407.893	407.635	407.858	408.438	408.759	409.058	409.511	409.655	410.109	410.154	410.584	410.625	410.837	410.9	411.087	411.253	411.786	412.063	412.416	412.556	412.295	412.519	412.649	412.453	412.413	412.109	411.755	411.4	410.848	411.021	410.896	410.721	411.004	410.979	411.112	411.131	410.946	411.081	411.255	411.335	411.392	411.569	411.605	411.266
29	CONT	FFA	FFA	4	406.098	406.026	406.138	406.312	406.766	407.001	407.114	407.599	408.13	408.778	408.971	409.578	410.204	410.372	410.205	410.411	410.246	410.436	410.39	410.492	410.717	410.645	410.561	410.373	410.089	409.833	409.71	409.533	409.457	409.19	409.17	409.398	409.488	409.379	409.471	409.695	409.912	410.062	410.034	410.25	410.275	410.205	410.288	410.541	410.579
29	CONT	FFA	FFA	5	406.024	406.099	406.411	406.528	406.719	407.008	407.272	407.445	408.064	408.449	408.977	409.506	410.138	410.956	411.293	411.379	411.491	411.822	411.83	411.53	411.256	411.116	410.796	410.968	410.511	410.234	410.144	409.799	409.544	409.503	409.292	409.265	409.364	409.443	409.41	409.174	409.31	409.476	409.679	409.627	409.568	409.431	409.409	409.527	409.555
29	CONT	FFA	FFA	6	409.868	409.914	410.077	410.054	410.253	410.393	410.363	410.259	410.545	410.946	411.403	411.855	412.232	412.65	412.862	412.595	412.659	412.619	412.752	413.087	413.169	413.415	413.491	413.531	413.091	412.994	412.595	412.108	412.144	412.02	412.584	412.969	413.223	413.62	413.303	413.545	413.577	413.478	413.183	413.144	413.451	413.673	413.711	414.02	413.969
29	CONT	FFA	FFA	7	409.607	409.507	409.253	408.753	408.724	408.949	408.803	409.011	409.202	409.393	409.903	410.37	410.775	411.145	411.439	411.952	412.097	412.614	412.759	413.338	413.281	413.482	414	413.833	414.067	414.09	413.667	413.393	413.019	412.82	412.543	412.383	412.138	412.084	412.063	412.048	411.836	411.753	411.564	411.888	412.428	412.597	413.231	413.516	413.609
30	CONT	FFA	FFA	1	500.476	500.112	499.984	499.884	499.831	499.907	500.026	499.948	499.885	499.756	500.031	499.907	499.811	499.927	500.172	500.211	500.519	501.052	501.299	501.653	502.028	502.026	501.619	501.225	501.188	500.782	500.477	500.398	500.427	500.481	500.648	501.015	501.279	501.058	501.097	500.794	500.816	500.95	501.368	501.55	501.522	501.409	501.574	501.65	501.37
30	CONT	FFA	FFA	2	494.494	494.19	494.012	494.022	494.318	494.371	494.229	494.375	494.112	493.878	493.387	493.139	493.13	493.125	493.122	493.143	493.725	494.148	494.584	495.048	495.167	495.216	494.713	494.166	494.022	493.824	493.534	493.643	493.884	493.928	493.945	494.201	494.598	494.521	494.529	495.04	495.168	495.421	495.514	495.68	496.143	496.086	495.944	495.871	495.953
30	CONT	FFA	FFA	3	497.177	496.726	496.46	496.404	496.242	496.053	496.218	496.435	496.582	496.842	497.05	497.059	497.097	497.207	497.367	497.67	497.925	498.373	498.774	499.212	499.193	499.505	499.321	499.198	498.922	498.683	498.916	498.85	498.891	498.993	499.237	498.975	498.745	498.798	498.671	498.471	498.548	498.473	498.419	498.47	498.61	498.756	498.94	498.921	498.99
30	CONT	FFA	FFA	4	498.358	498.306	497.78	497.372	497.101	497.18	497.32	497.366	497.362	497.251	496.893	496.642	496.486	496.226	496.051	496.111	496.528	497.086	497.632	498.269	498.544	498.522	498.451	498.412	498.236	498.219	497.997	498.12	497.876	497.841	497.926	498.325	498.281	498.119	498.016	497.888	498.028	497.965	497.867	497.969	498.289	498.607	498.613	498.574	498.52
30	CONT	FFA	FFA	5	492.531	492.347	491.855	492.134	492.26	491.927	491.496	491.158	490.572	490.333	489.979	489.824	490.081	490.384	490.862	491.739	492.6	492.798	493.068	492.98	493.003	493.141	492.845	492.683	492.66	492.9	492.919	493.323	493.518	493.694	493.718	493.47	493.26	493.373	493.359	493.694	494.079	494.143	494.059	494.054	494.084	493.968	493.957	494.075	494.434
30	CONT	FFA	FFA	6	491.597	491.387	491.256	491.151	490.623	490.613	490.499	490.198	490.02	490.313	490.27	490.612	491.118	490.864	490.832	490.781	491.081	491.722	492.216	492.973	493.174	493.211	492.699	492.188	491.973	492.01	491.94	491.883	491.58	491.758	491.665	491.768	492.053	492.138	491.918	492.04	492.158	492.22	492.189	492.079	491.9	491.67	491.519	491.389	491.176
30	CONT	FFA	FFA	7	495.676	495.546	495.28	495.221	495.097	494.589	494.308	494.469	494.373	494.476	494.631	495.142	495.737	495.703	496.076	495.853	495.797	496.134	496.128	496.012	495.976	495.926	495.986	496.248	496.433	496.147	496.193	496.021	496.107	495.998	495.88	495.676	495.401	495.265	495.543	495.972	496.345	496.227	496.31	495.987	496.017	495.974	495.922	496.065	496.051
31	CONT	FFA	FFA	1	520.396	520.176	519.968	520.068	519.866	519.817	520.085	520.33	520.234	520.041	519.74	519.543	519.306	519.406	519.743	520.627	521.889	522.764	523.473	523.666	523.645	522.935	522.452	522.336	522.211	522.089	521.929	521.658	521.702	521.911	521.923	522.084	521.794	521.902	522.072	522.107	521.925	522.325	522.265	522.39	522.468	522.174	521.927	521.627	521.463
31	CONT	FFA	FFA	2	519.348	519.167	519.355	519.353	519.433	519.483	519.542	519.778	519.838	520.051	520.291	520.28	519.997	519.678	519.603	520.105	521.144	522.024	522.326	522.246	521.699	521.374	521.187	521.112	520.962	520.74	520.617	521.007	521.46	521.576	521.376	521.265	521.078	521.102	521.169	521.36	521.366	521.302	521.179	521.446	521.596	521.951	521.936	521.453	521.15
31	CONT	FFA	FFA	3	519.994	519.729	519.884	520.04	520.211	520.498	520.559	520.614	520.468	520.569	520.267	519.85	519.572	519.622	519.956	520.905	521.824	522.867	523.271	523.46	523.143	522.661	522.294	521.955	521.757	521.626	521.632	521.866	521.765	521.546	521.307	521.194	521.291	521.267	521.242	521.232	521.265	521.311	521.419	521.244	521.375	521.174	521.078	521.297	521.385
31	CONT	FFA	FFA	4	521.669	521.684	521.673	521.768	521.782	521.863	522.151	521.844	521.967	521.922	521.842	521.409	521.53	521.282	521.699	522.254	523.476	524.855	525.947	526.385	525.967	525.104	524.397	523.704	523.72	523.215	522.985	522.643	522.618	522.615	522.884	523.038	523.365	523.316	523.219	522.927	523.017	522.973	523.265	523.373	523.556	523.628	523.577	523.709	523.826
31	CONT	FFA	FFA	5	520.9	520.86	520.777	520.847	520.97	520.95	520.825	520.605	520.489	520.486	520.313	520.587	520.831	520.648	520.51	521.153	522.061	523.304	523.962	524.302	524.002	523.5	523.164	523.254	523.195	523.274	523.635	523.833	523.74	523.799	523.537	523.442	523.602	523.692	523.727	523.571	523.203	523.073	523.059	523.053	523.034	523.138	523.278	523.317	523.526
31	CONT	FFA	FFA	6	516.92	516.823	517.011	517.127	516.763	516.775	516.811	516.783	516.567	516.551	516.377	516.512	516.614	516.919	517.146	517.526	518.201	518.713	519.231	519.18	518.939	518.647	517.96	517.49	517.324	517.463	517.896	517.86	517.795	517.698	517.651	517.76	517.769	517.633	517.461	517.354	517.47	517.55	517.664	517.502	517.211	517.148	516.968	516.808	516.734
31	CONT	FFA	FFA	7	521.913	521.607	521.18	521.039	520.738	520.626	520.955	520.974	521.248	521.279	521.342	521.224	521.178	520.956	521.097	521.883	522.652	523.261	523.53	523.334	522.653	521.961	521.679	521.504	521.44	521.382	521.335	521.259	520.928	520.826	520.691	520.927	520.997	521.145	521.158	521.39	521.55	521.874	521.824	521.703	522.09	521.993	521.629	521.295	521.354
32	CONT	FFA	FFA	1	384.891	384.8	384.847	384.609	384.41	384.181	384.249	384.218	384.895	385.272	385.905	385.924	385.592	385.239	384.804	384.859	385.061	385.063	385.47	385.641	385.719	386.013	385.965	385.942	386.331	386.612	386.73	386.74	386.548	386.044	385.963	385.538	385.55	386.088	386.133	386.207	386.581	386.541	386.551	386.165	385.962	386.189	386.449	386.839	386.991
32	CONT	FFA	FFA	2	384.068	383.805	383.457	383.555	383.552	383.716	383.973	384.041	383.848	383.918	384.069	384.45	384.843	384.913	385.31	385.574	385.827	385.842	385.869	385.702	385.569	385.733	385.808	385.729	385.834	385.862	385.951	386.342	386.281	386.217	386.255	386.191	386.274	386.19	386.235	386.243	386.618	386.719	386.996	387.082	387.333	387.539	387.6	387.547	387.481
32	CONT	FFA	FFA	3	387.387	387.834	387.805	388.052	387.843	387.873	387.98	387.611	387.858	387.927	388.217	388.237	388.17	388.023	388.304	388.798	389.34	389.668	389.755	389.255	389.032	388.859	388.733	388.899	388.983	389.082	388.77	388.871	388.748	388.693	388.428	387.998	388.509	388.412	388.803	388.883	388.795	388.981	389.252	389.533	389.293	389.259	389.186	389.203	389.325
32	CONT	FFA	FFA	4	383.107	383.095	382.981	382.935	382.85	382.578	382.64	382.795	383.299	383.683	383.877	384.136	384.186	384.453	384.442	384.693	385.046	385.303	385.533	385.329	385.091	384.702	384.367	384.379	384.146	384.138	384.185	384.069	384.097	383.989	383.817	383.611	383.789	384.131	384.571	384.704	384.745	384.917	385.382	385.546	385.689	385.903	385.907	386.006	385.984
32	CONT	FFA	FFA	5	385.468	385.269	385.291	384.804	384.146	384.036	383.846	383.451	383.582	384.12	384.238	384.608	385.07	385.242	385.374	385.54	385.512	385.878	386.169	386.082	385.898	385.697	385.247	384.77	384.582	384.263	384.458	384.752	385.055	384.817	384.91	384.952	385.558	385.797	385.729	385.862	386.157	386.237	386.787	387.302	387.274	387.078	386.307	386.02	385.879
32	CONT	FFA	FFA	6	385.297	385.3	385.267	385.232	385.088	385.098	385.314	385.312	385.093	385.392	385.687	385.756	386.495	386.524	386.531	386.005	385.762	385.71	385.812	385.773	385.583	385.568	385.628	385.594	385.828	385.76	385.672	385.666	385.76	385.903	385.978	385.737	385.992	386.151	386.058	386.21	386.113	385.901	385.749	385.589	385.441	385.224	385.346	385.386	385.572
32	CONT	FFA	FFA	7	386.923	386.904	386.936	386.8	386.633	386.91	387.142	387.323	387.471	387.96	387.984	388.336	388.412	388.796	388.8	388.871	388.907	388.597	388.591	388.467	388.257	388.321	388.309	388.062	387.576	387.089	386.973	386.856	386.518	386.539	386.845	387.211	387.315	387.103	386.828	386.952	386.86	387.061	387.107	387.675	387.252	387.141	386.939	386.623	386.965
33	CONT	FFA	FFA	1	457.676	457.464	457.969	457.596	457.65	457.51	457.259	457.004	457.052	457.051	456.917	457.297	457.053	456.911	456.802	456.933	457.226	457.669	458.319	459.174	459.722	459.615	459.408	459.501	459.535	459.444	459.534	459.709	460.044	459.869	459.678	459.598	459.349	459.236	458.822	458.97	459.113	458.596	458.593	458.686	459.042	459.232	459.575	459.591	459.817
33	CONT	FFA	FFA	2	0	0	0	0	0	0	0	0	0	0	0	0	0	0	0	0	0	0	0	0	0	0	0	0	0	0	0	0	0	0	0	0	0	0	0	0	0	0	0	0	0	0	0	0	0
33	CONT	FFA	FFA	3	450.24	450.241	450.047	450.235	450.135	450.105	450.061	450.273	450.75	451.327	451.413	451.311	451.28	451.322	451.774	452.157	452.477	452.498	452.863	453.169	453.497	453.525	453.561	453.16	453.005	453.147	453.253	453.279	453.427	453.749	453.947	453.975	454.039	453.694	453.442	453.328	452.834	452.725	452.433	452.578	452.443	452.902	453.362	453.575	453.441
33	CONT	FFA	FFA	4	454.024	454.122	454.086	454.159	453.866	453.973	454.14	453.73	453.653	453.487	453.588	453.103	452.814	452.825	453.334	453.682	453.97	454.496	455.069	455.647	456.122	456.426	456.374	456.457	456.41	456.976	456.938	457.03	457.121	457.031	456.845	457.023	457.443	457.54	457.529	457.555	457.343	457.178	457.123	457.212	456.972	457.101	457.425	457.436	457.408
33	CONT	FFA	FFA	5	453.718	453.815	453.559	453.541	453.539	453.48	453.69	453.985	453.908	454.127	454.016	453.851	453.639	453.269	453.255	453.398	453.964	454.248	454.385	454.644	455.221	455.136	455.223	455.206	455.22	455.025	454.888	454.782	454.59	454.84	454.843	454.665	454.767	454.624	454.692	454.348	454.073	453.985	454.006	453.969	454.064	454.163	454.396	454.675	455.05
33	CONT	FFA	FFA	6	456.688	456.878	457.006	457.323	457.149	456.81	456.155	455.75	455.698	455.952	456.148	455.808	455.713	455.479	455.406	455.311	455.58	455.781	456.062	455.356	455.5	455.784	455.766	456.115	456.523	456.429	456.609	456.249	456.174	455.992	455.695	455.76	455.946	456.155	456.171	456.11	456.433	456.449	456.682	457.071	457.052	456.953	456.576	456.501	456.488
33	CONT	FFA	FFA	7	0	0	0	0	0	0	0	0	0	0	0	0	0	0	0	0	0	0	0	0	0	0	0	0	0	0	0	0	0	0	0	0	0	0	0	0	0	0	0	0	0	0	0	0	0
34	CONT	FFA	FFA	1	351.218	351.048	350.916	350.583	350.574	350.496	350.453	350.382	350.581	350.497	350.209	350.08	350.039	350.194	350.263	350.164	350.303	350.583	350.809	351.217	351.518	351.741	351.843	351.9	352.091	351.872	352.005	351.847	351.791	351.802	351.566	351.662	351.701	351.732	351.681	351.778	351.671	351.867	351.903	351.9	351.874	351.884	351.78	351.842	352.058
34	CONT	FFA	FFA	2	352.763	352.446	352.45	352.224	351.977	352.047	352.126	351.851	351.73	351.698	351.61	351.424	351.16	350.791	350.564	350.816	351.123	351.338	351.824	352.397	352.631	352.852	352.683	352.113	351.692	351.302	351.353	351.399	351.508	351.58	351.506	351.394	351.428	351.504	351.466	351.353	351.386	351.144	351.182	351.341	351.532	351.868	351.68	351.403	351.393
34	CONT	FFA	FFA	3	352.775	352.512	352.109	351.914	352.053	352.155	351.98	351.905	351.741	351.582	351.596	351.6	351.812	351.779	351.981	352.063	351.978	352.135	352.506	352.797	353.034	353.246	353.227	353.483	353.452	353.349	353.275	353.399	353.348	353.333	353.406	353.179	353.147	353.105	353.196	353.167	353.101	353.145	353.231	353.287	353.27	352.89	352.773	352.668	352.571
34	CONT	FFA	FFA	4	354.799	354.505	354.108	353.775	353.556	353.272	353.348	353.396	353.209	353.291	353.454	353.463	353.319	353.236	353.473	353.666	353.899	354.061	354.625	354.903	355.145	355.112	354.879	354.616	354.455	353.876	353.678	353.68	353.906	354.124	354.216	354.292	354.086	354.253	354.353	354.18	354.093	354.198	354.478	354.805	354.903	354.696	354.479	354.174	354.135
34	CONT	FFA	FFA	5	354.904	354.647	354.778	354.856	354.633	354.46	354.491	354.721	354.921	354.995	354.992	354.871	354.727	354.777	354.775	354.696	354.476	354.7	354.793	355.021	355.172	355.007	354.881	354.885	355.073	355.222	355.44	355.713	356.021	356.196	356.008	355.944	355.882	356.017	355.7	355.639	355.606	355.591	355.594	355.308	355.192	355.422	355.502	355.66	355.644
34	CONT	FFA	FFA	6	355.379	355.194	355.076	354.853	354.615	354.972	354.926	354.953	354.945	355.154	355.043	354.97	355.18	355.007	354.724	354.865	355.035	354.925	355.021	355.123	355.234	355.294	355.379	355.284	355.104	355.13	354.992	355.231	355.415	355.594	355.646	355.636	355.444	355.664	355.649	355.592	355.436	355.274	355.338	355.473	355.466	355.4	355.633	355.53	355.533
34	CONT	FFA	FFA	7	357.719	357.569	357.228	357.322	357.147	356.986	356.553	356.301	356.412	356.041	355.972	356.202	356.77	356.709	356.481	356.348	356.165	356.317	356.045	355.891	356.247	356.187	356.364	356.819	356.845	356.845	357.021	357.004	357.087	357.257	357.217	357.184	357.093	357.016	357.189	357.237	357.21	356.951	356.733	356.731	356.714	356.819	356.775	357.121	357.425
35	CONT	FFA	FFA	1	451.102	451.745	451.911	451.98	452.06	452.083	452.027	452.272	452.392	452.292	452.197	452.443	452.471	452.025	452.06	451.989	451.992	452.185	451.948	451.853	451.954	452.07	452.11	451.976	451.817	451.497	451.471	451.582	451.499	451.55	451.518	451.23	451.296	451.439	451.684	451.784	451.582	451.606	451.882	452.305	452.323	451.929	451.939	451.687	451.647
35	CONT	FFA	FFA	2	441.521	441.451	441.5	441.742	441.722	441.889	441.857	441.48	441.378	441.366	441.475	441.698	441.613	441.57	441.53	441.955	442.069	442.358	442.157	441.772	441.668	441.63	441.602	441.69	441.787	441.541	441.599	441.427	441.357	441.513	441.594	441.673	442.043	442.059	441.869	441.835	441.729	441.749	441.732	441.932	442.022	441.947	442.157	442.306	442.269
35	CONT	FFA	FFA	3	458.775	458.851	458.824	458.713	458.85	458.88	458.894	458.645	458.673	458.465	458.224	458.124	458.207	458.237	458.132	458.368	458.319	458.364	458.521	458.41	457.893	457.463	457.663	457.769	457.933	458.02	457.948	457.763	457.783	457.925	458.141	457.836	457.701	457.798	457.752	457.953	458.051	458.175	458.018	458.251	458.309	458.178	458.039	457.958	458.007
35	CONT	FFA	FFA	4	457.452	457.261	457.17	457.095	457.087	456.829	456.645	456.575	456.449	456.499	456.264	455.991	455.87	456.086	456.153	456.08	456.375	456.51	456.273	456.256	456.358	456.422	456.385	455.744	455.427	455.217	455.397	455.488	455.4	455.509	455.457	455.556	455.588	455.372	455.671	455.673	455.715	455.591	455.568	455.773	455.729	456.194	456.094	455.829	456.037
35	CONT	FFA	FFA	5	456.138	456.123	456.18	456.051	455.738	455.735	455.765	455.626	455.716	455.861	455.877	455.472	455.523	455.432	455.379	455.472	455.646	456.01	456.209	455.963	455.511	455.35	455.017	454.971	455.184	455.159	455.223	455.298	454.947	455.12	455.192	455.545	455.67	455.554	455.487	455.696	455.658	455.852	455.758	455.907	455.796	455.668	455.788	455.664	455.783
35	CONT	FFA	FFA	6	456.291	455.996	456.221	456.357	456.327	456.23	456.287	456.366	456.295	456.428	456.311	456.068	456.327	456.197	456.511	456.638	456.599	456.906	456.908	456.851	456.521	456.578	456.535	456.642	456.466	456.527	456.225	456.008	456.202	456.257	456.616	456.696	456.666	456.451	456.153	456.411	456.551	456.626	456.478	456.337	456.419	456.525	456.491	456.205	456.578
35	CONT	FFA	FFA	7	451.135	451.057	451.19	451.065	451.096	451.295	451.455	451.384	451.269	451.125	450.748	450.714	450.721	450.585	450.317	450.335	450.369	450.528	450.587	450.544	450.554	450.372	450.308	450.383	450.299	450.316	450.37	450.157	450.38	450.351	450.175	450.024	450.154	450.263	450.375	450.248	450.366	450.212	450.162	450.423	450.528	450.623	450.629	450.809	450.891
36	CONT	FFA	FFA	1	511.779	511.398	511.242	510.89	510.524	510.482	510.68	511.024	511.18	511.415	511.556	511.724	512.008	512.539	512.657	513.101	513.344	513.788	514.065	514.671	514.833	514.789	514.644	514.618	514.173	513.491	512.875	512.622	512.18	512.179	512.027	512.134	512.322	512.365	512.602	512.161	511.76	511.538	511.498	511.718	512.266	512.736	512.969	513.297	513.556
36	CONT	FFA	FFA	2	511.402	511.391	511.369	511.818	511.873	511.819	511.866	512.132	512.096	511.543	511.226	510.911	511.019	511.49	512.243	513.197	513.787	514.931	515.395	515.626	515.451	515.347	514.683	513.528	512.801	512.081	511.377	511.094	510.853	511.031	511.138	511.339	511.628	511.866	511.921	512.071	512.239	512.3	512.557	512.258	512.119	511.794	511.79	511.876	512.02
36	CONT	FFA	FFA	3	513.804	514.014	514.522	514.384	514.335	514.363	514.251	514.276	514.229	514.257	514.08	513.939	514.042	513.962	513.929	513.726	514.14	514.612	515.292	515.717	516.12	516.121	516.083	515.262	514.703	514.019	513.388	513.165	513.019	512.974	513.079	513.132	513.303	513.421	513.399	513.77	514.21	514.122	514.423	514.225	514.047	513.822	513.546	513.111	513.168
36	CONT	FFA	FFA	4	513.751	513.819	513.949	514.171	514.431	514.992	515.016	515.398	515.402	515.34	515.195	514.622	514.093	513.827	514.014	514.493	515.3	516.237	517.06	518.063	518.192	517.834	517.289	516.53	515.732	515.094	514.915	514.78	514.839	515.204	515.717	515.898	516.062	515.913	515.991	515.74	515.699	515.605	515.556	515.458	515.523	515.528	515.654	515.751	516.079
36	CONT	FFA	FFA	5	518.171	517.427	516.776	516.022	515.782	515.002	514.477	514.459	514.731	514.964	515.159	514.771	514.98	515.56	516.185	516.326	516.546	516.894	517.245	517.57	518.007	518.084	517.471	516.551	515.615	515.012	514.581	514.316	514.045	513.828	513.696	513.606	513.722	513.893	514.322	514.478	514.523	514.137	513.984	513.977	514.214	514.478	514.823	515.298	515.52
36	CONT	FFA	FFA	6	515.836	515.641	515.084	515.053	514.831	514.537	514.291	513.807	513.49	513.126	513.463	513.547	513.608	513.51	513.494	513.206	513.387	513.846	514.519	515.217	516.063	516.449	516.725	516.382	516.412	515.841	515.523	515.5	515.404	515.634	516.071	516.318	516.553	516.969	517.118	516.964	516.877	517.078	516.867	516.521	516.251	516.099	516.085	516.377	516.657
36	CONT	FFA	FFA	7	519.827	519.922	519.609	519.967	519.859	519.337	518.81	518.861	518.787	518.679	518.713	518.482	518.431	518.464	518.206	518.047	518.159	518.491	518.77	519.275	519.752	520.196	520.653	520.193	519.737	519.34	519.187	519.028	518.698	518.317	518.323	518.462	518.636	518.588	518.523	518.435	518.51	518.721	518.825	519.074	519.172	519.431	519.476	519.929	519.748
37	CONT	FFA	FFA	1	494.351	494.051	493.651	492.94	492.575	492.252	492.032	491.986	491.905	491.58	491.748	491.46	491.47	491.159	490.856	490.782	490.68	490.904	490.943	490.987	491.097	491.232	491.262	491.284	491.4	491.706	491.773	491.911	492.033	491.887	492.05	491.965	491.919	492.016	492.025	492.347	492.483	492.529	492.809	492.861	492.985	492.928	492.981	493.227	493.485
37	CONT	FFA	FFA	2	487.868	487.643	487.601	487.775	488.028	488.167	488.421	488.584	488.66	488.791	488.741	488.645	488.423	488.66	488.622	488.802	488.891	488.887	489.041	488.773	488.723	488.972	488.749	488.237	488.097	488.162	488.447	488.633	488.78	489.226	489.656	489.976	490.07	489.773	489.542	489.481	489.365	489.542	489.463	489.607	489.732	489.827	489.854	490.15	490.399
37	CONT	FFA	FFA	3	491.736	491.567	491.168	491.169	491.238	491.285	490.973	491.117	490.771	490.513	490.084	490.397	490.235	490.26	489.932	490.032	490.155	490.224	490.36	490.889	491.547	491.577	491.477	491.336	491.063	490.976	490.946	491.162	491.736	491.983	491.982	491.914	491.858	491.899	491.917	491.859	491.815	491.838	491.701	491.726	491.876	491.917	492.074	492.275	492.445
37	CONT	FFA	FFA	4	492.531	492.478	492.503	492.821	492.84	493.092	492.883	492.643	492.47	492.214	492.07	491.843	491.928	491.763	491.547	491.669	491.743	491.725	491.669	491.618	491.677	491.841	492.004	492.047	492.221	492.34	492.474	492.6	492.938	493.009	492.719	492.675	492.6	492.612	492.605	492.757	492.672	492.688	492.338	492.145	492.066	492.12	492.221	492.319	492.59
37	CONT	FFA	FFA	5	490.914	490.678	490.724	490.68	490.545	490.302	490.194	490.386	490.356	490.313	490.314	490.868	491.05	491.36	491.489	491.795	491.675	491.704	491.304	491.259	491.187	490.909	490.894	490.892	491.168	491.661	492.037	492.227	491.77	491.374	491.072	491.095	491.166	491.188	491.421	491.71	492.126	492.369	492.448	492.325	492.276	492.225	492.156	491.915	491.63
37	CONT	FFA	FFA	6	490.836	490.91	490.482	490.261	490.393	490.41	490.422	490.012	490.238	490.246	490.303	490.371	490.441	490.666	490.467	490.311	490.516	490.753	490.919	491.173	490.803	490.543	490.376	490.529	490.774	490.616	490.508	490.501	490.547	490.839	490.759	490.81	490.376	490.129	490.499	490.576	490.829	490.796	491.09	491.147	491.094	490.976	491.058	491	491.298
37	CONT	FFA	FFA	7	492.088	492.427	492.44	492.131	491.984	492.041	492.003	492.06	491.9	491.972	491.737	491.778	491.841	491.826	491.572	491.695	492.182	492.313	492.39	492.064	491.649	491.452	491.66	491.636	491.763	492.102	492.551	492.812	492.963	493.115	493.18	492.856	492.863	493.053	493.067	492.918	492.764	492.36	492.401	492.275	492.368	492.461	492.651	492.974	492.947
38	CONT	FFA	FFA	1	350.077	349.907	349.859	349.698	349.362	349.251	349.207	349.229	349.388	349.626	349.872	349.994	350.386	350.655	350.569	350.787	351.292	351.909	352.635	353.204	353.672	353.931	353.938	353.552	353.216	353.067	352.966	352.655	352.811	352.904	352.799	352.652	352.609	352.251	351.941	351.965	351.893	351.843	352.027	352.253	352.339	352.299	352.253	352.126	352.198
38	CONT	FFA	FFA	2	349.369	349.04	348.997	348.725	348.711	348.813	349.019	349.142	349.39	349.532	349.541	349.709	349.824	349.96	349.998	350.266	350.916	351.476	352.231	353.159	353.682	354.164	354.075	353.595	353.409	353.133	352.731	352.872	352.8	352.598	352.463	352.247	352.043	352.04	352.142	352.306	352.417	352.854	353.004	353.069	353.059	352.925	352.729	352.592	352.306
38	CONT	FFA	FFA	3	350.412	350.37	350.684	350.599	350.677	350.646	351.026	351.068	351.061	351.173	351.255	351.24	351.198	351.16	351.109	351.479	352.165	352.885	353.492	353.99	354.251	354.144	353.999	353.589	353.23	352.876	352.547	352.632	352.904	352.915	353.239	353.453	353.593	353.615	353.534	353.293	352.888	352.696	352.49	352.462	352.624	352.692	352.715	352.843	353.052
38	CONT	FFA	FFA	4	349.182	349.169	349.132	349.293	349.385	349.665	350.024	350.062	350.264	350.203	350.069	349.905	350.068	349.897	350.026	350.472	350.994	351.71	352.672	353.434	354.052	354.094	353.987	353.447	353.022	352.616	352.454	352.653	352.949	353.196	353.173	353.347	353.199	353.025	352.807	352.6	352.412	352.472	352.315	352.209	352.224	352.204	351.919	352.086	351.878
38	CONT	FFA	FFA	5	347.815	347.725	347.454	347.484	347.62	347.79	347.992	348.201	348.589	348.64	348.835	348.916	349.004	348.969	349.195	349.359	349.753	350.163	350.619	351.054	351.405	351.577	351.754	351.77	351.809	351.783	351.774	351.634	351.519	351.383	351.395	351.286	351.123	351.133	350.836	350.888	350.942	350.829	350.639	350.897	350.66	350.724	350.757	350.597	350.51
38	CONT	FFA	FFA	6	348.934	348.686	348.496	348.322	348.345	348.183	348.441	348.594	348.489	348.304	348.367	348.457	348.464	348.749	348.996	349.366	349.769	350.202	350.812	351.352	351.573	351.601	351.57	351.323	351.082	350.813	350.712	350.86	351.054	351.349	351.559	351.785	351.652	351.644	351.495	351.28	351.581	351.489	351.608	351.624	351.448	351.233	351.185	351.005	350.757
38	CONT	FFA	FFA	7	349.073	349.029	349.148	349.034	349.042	349.208	349.36	349.465	349.446	349.424	349.331	349.391	349.399	349.351	349.289	349.344	349.673	350.246	350.755	351.283	351.782	352.016	352.071	352.013	351.879	351.861	351.722	351.799	351.875	351.796	352.045	351.805	351.991	352.174	352.111	352.378	352.334	352.526	352.404	352.424	352.457	352.29	352.527	352.112	351.853
39	CONT	FFA	FFA	1	396.047	396.328	397.068	397.871	398.24	398.43	398.304	398.323	398.317	398.386	398.593	398.852	399.041	399.219	399.384	399.565	399.86	400.492	401.345	401.91	402.653	403.033	403.311	403.338	403.275	403.016	402.987	403.181	403.182	403.185	403.151	403.074	402.961	403.024	403.083	403.57	403.991	404.161	404.064	404.138	404.135	404.011	403.867	403.775	403.551
39	CONT	FFA	FFA	2	400.495	400.378	400.743	400.962	401.766	401.766	401.416	401.173	401.127	401.476	401.664	401.685	401.68	401.676	401.879	402.034	402.15	402.533	402.93	403.365	403.37	403.533	403.746	403.876	403.94	403.976	403.804	403.632	403.749	404.081	404.524	404.873	405.43	405.856	406.235	406.214	406.176	406.057	405.826	405.843	406.13	405.983	405.998	406.184	406.155
39	CONT	FFA	FFA	3	402.399	402.613	402.68	402.622	402.614	402.517	402.627	402.951	403.313	403.717	404.086	404.497	404.448	404.321	404.448	404.683	405.077	405.322	405.877	406.341	406.644	406.722	406.714	406.628	406.414	406.451	406.391	406.179	406.206	406.319	406.3	406.322	406.404	406.611	406.7	406.944	407.269	407.387	407.525	407.503	407.364	407.618	407.804	408.007	408.303
39	CONT	FFA	FFA	4	405.516	405.608	405.45	405.694	405.816	406.146	406.028	405.666	405.666	405.574	406.121	406.48	406.561	406.604	406.643	406.485	406.262	406.011	406.013	406.078	406.326	406.305	406.463	406.712	406.872	407.033	407.387	407.515	407.661	407.874	407.926	407.805	407.766	408.06	408.24	408.303	408.414	408.437	408.442	408.45	408.626	408.685	408.801	408.731	408.347
39	CONT	FFA	FFA	5	406.657	406.553	406.29	406.307	406.236	405.762	405.651	405.851	406.077	406.207	406.421	406.795	407.238	407.515	407.839	407.833	407.946	408.051	408.064	408.078	408.278	408.411	408.53	408.618	408.92	409.292	409.493	409.454	409.462	409.735	409.785	409.745	409.745	409.789	410.109	410.611	410.902	411.28	411.485	411.604	411.89	412	412.192	412.289	412.122
39	CONT	FFA	FFA	6	405.68	405.503	405.075	405.07	405.165	405.49	405.567	405.926	406.326	406.653	406.708	406.463	406.338	406.244	406.152	405.981	406.062	406.207	406.427	406.511	406.701	406.85	407.221	407.658	408.181	408.724	408.959	409.084	409.212	409.271	409.657	410.034	410.381	410.638	410.528	410.444	410.38	410.341	410.305	410.106	409.9	409.667	409.649	409.662	409.711
39	CONT	FFA	FFA	7	408.612	409.391	409.77	409.538	409.714	410.064	410.422	410.485	410.642	410.523	410.644	410.828	411.052	411.33	411.692	412.016	412.236	412.172	412.185	412.135	411.974	411.797	411.623	411.652	411.761	412.056	412.201	412.359	412.886	413.184	413.697	413.902	414.133	414.377	414.546	414.881	415.226	415.291	415.387	415.309	415.475	415.842	416.024	415.909	415.752
40	CONT	FFA	FFA	1	499.304	499.128	499.07	499.428	499.579	499.769	500.17	500.552	500.585	500.536	500.392	500.281	499.972	499.739	499.587	499.702	500.004	500.294	500.462	500.277	500.367	500.014	499.89	499.464	499.391	499.568	499.659	499.894	499.982	500.208	500.598	500.784	501.155	501.306	501.24	500.822	500.689	500.676	500.705	500.423	500.653	500.648	500.789	501.043	501.188
40	CONT	FFA	FFA	2	0	0	0	0	0	0	0	0	0	0	0	0	0	0	0	0	0	0	0	0	0	0	0	0	0	0	0	0	0	0	0	0	0	0	0	0	0	0	0	0	0	0	0	0	0
40	CONT	FFA	FFA	3	500.538	500.539	500.465	500.27	500.097	499.96	499.762	499.739	499.653	499.717	499.724	500.028	500.475	500.625	500.688	501.003	501.479	501.719	501.882	501.758	501.399	501.241	500.982	500.875	500.902	501.214	501.611	501.858	501.994	501.936	501.849	501.656	501.664	501.617	501.258	501.26	501.252	501.441	501.852	502.028	502.417	502.235	502.015	501.653	501.843
40	CONT	FFA	FFA	4	503.414	503.221	503.22	503.011	503.035	503.412	503.807	503.746	503.97	504.009	503.822	503.789	503.986	503.835	503.904	504.335	504.723	504.881	504.658	504.434	503.815	503.685	503.755	503.505	503.594	503.537	503.291	503.215	503.107	503.276	503.423	503.183	503.161	503.218	503.267	503.115	503.16	503.258	503.477	503.608	503.775	503.645	503.516	503.369	503.425
40	CONT	FFA	FFA	5	504.748	504.687	504.415	504.04	503.79	503.544	503.223	503.417	503.836	504.001	504.366	504.355	504.3	504.351	504.468	504.555	505.112	505.277	505.211	505.132	505.072	504.729	504.897	504.948	505.251	505.188	504.871	504.914	504.817	504.809	504.908	504.948	504.929	505.248	505.153	505.048	505.127	504.834	504.98	504.565	504.209	504.399	504.54	505.05	505.169
40	CONT	FFA	FFA	6	501.623	501.647	501.444	501.4	501.076	501.086	501.262	501.253	501.131	500.763	500.693	500.965	500.949	501.317	501.319	501.204	501.788	502.051	502.095	502.127	501.962	502.065	501.588	501.319	500.989	500.912	501.167	501.212	501.197	501.302	501.595	501.759	501.766	501.583	501.593	501.756	501.71	501.558	501.505	501.207	501.222	501.463	501.643	501.594	501.399
40	CONT	FFA	FFA	7	0	0	0	0	0	0	0	0	0	0	0	0	0	0	0	0	0	0	0	0	0	0	0	0	0	0	0	0	0	0	0	0	0	0	0	0	0	0	0	0	0	0	0	0	0
41	CONT	FFA	FFA	1	400.425	400.051	399.223	398.595	397.89	397.503	396.925	396.508	396.371	395.752	395.186	394.316	393.817	394.453	394.472	394.584	395.012	395.538	396.24	396.437	396.001	395.578	395.439	395.337	395.471	396.01	396.295	396.697	396.967	397.186	396.992	397.137	397.258	397.52	398.027	398.867	400.324	401.725	402.771	403.367	403.926	404.148	404.71	405.191	405.482
41	CONT	FFA	FFA	2	402.302	401.974	401.486	401.014	400.619	400.832	400.522	400.618	400.53	400.377	400.318	399.832	399.418	399.172	399.041	398.897	398.938	399.275	399.901	399.844	399.462	398.976	398.486	398.119	397.96	397.849	397.938	398.598	398.769	399.005	399.31	399.897	400.014	400.255	400.839	401.519	401.799	402.308	402.785	403.077	403.249	403.091	402.894	402.812	402.727
41	CONT	FFA	FFA	3	395.692	395.137	394.555	393.759	393.244	392.694	392.251	392.1	391.711	391.721	391.904	392.358	392.573	393.095	393.618	394.01	394.302	394.554	394.931	394.984	394.654	394.038	393.108	392.416	392.07	391.878	391.608	391.483	391.325	391.319	391.336	391.406	391.858	392.867	393.38	394.006	394.551	395.002	395.665	396.231	396.458	396.938	397.467	398.095	398.635
41	CONT	FFA	FFA	4	394.869	394.738	394.394	394.311	394.019	393.329	393.427	392.766	392.27	392.462	391.897	391.448	391.467	391.058	389.885	389.52	389.41	388.981	388.941	388.703	388.702	388.621	388.305	387.997	387.611	387.191	386.907	387.105	387.488	388.02	388.264	388.563	388.619	388.401	388.432	388.606	388.836	389.092	389.262	389.269	389.841	390.751	391.666	392.593	393.168
41	CONT	FFA	FFA	5	396.266	395.444	395.033	394.485	394.127	394.283	394.477	394.316	394.278	394.542	394.154	393.382	393.246	393.072	392.451	392.033	391.966	391.603	391.451	391.399	391.348	391.211	391.211	391.194	391.148	391.56	391.829	391.939	392.269	392.182	391.953	391.727	392.101	392.355	392.105	391.96	392.409	393.231	393.372	393.702	394.199	394.323	394.391	394.921	395.269
41	CONT	FFA	FFA	6	396.56	396.08	395.814	395.696	395.97	395.729	395.245	395.096	394.693	394.281	393.976	393.522	392.918	392.265	391.671	391.545	391.791	392.285	392.737	393.139	393.251	393.405	393.252	393.012	392.442	392.392	392.299	392.216	392.55	392.652	393.377	394.113	394.639	395.303	395.431	395.706	396.066	396.181	396.439	396.975	397.085	397.236	397.55	398.127	398.402
41	CONT	FFA	FFA	7	398.067	398.516	398.667	398.37	398.04	397.547	396.834	396.833	396.593	396.385	396.065	395.787	395.594	395.493	396.067	396.794	397.215	397.397	397.479	396.969	396.282	395.375	394.568	394.076	394.062	394.232	394.503	394.934	395.535	395.998	395.719	395.758	395.846	395.834	395.945	396.211	396.92	397.451	397.691	398.138	398.537	398.428	398.181	398.196	398.203
42	CONT	FFA	FFA	1	399.744	399.786	399.6	399.736	399.92	399.846	399.557	399.517	399.974	400.306	400.774	401.125	401.234	401.059	401.211	401.587	402.356	403.18	403.775	404.235	404.266	403.831	403.443	403.114	403.022	402.83	402.769	402.662	402.775	402.87	402.618	402.889	403.018	403.117	403.592	403.707	404.064	404.422	404.756	404.819	404.682	404.673	404.654	404.409	404.228
42	CONT	FFA	FFA	2	399.963	399.995	400.218	400.013	399.697	399.891	400.165	400.382	400.805	400.881	400.72	400.77	400.76	400.604	400.411	400.411	400.955	401.345	401.244	401.19	401.117	400.919	400.956	400.975	401.003	400.892	400.906	400.915	401.284	401.711	401.917	402.433	402.759	402.788	402.747	403.074	402.927	402.828	402.858	402.879	402.892	402.743	402.587	402.351	402.282
42	CONT	FFA	FFA	3	399.777	399.762	399.209	398.869	398.337	398.053	397.841	397.748	397.799	398.14	398.297	398.432	398.65	398.959	399.434	399.939	400.599	401.246	402.31	402.923	403.338	403.606	403.539	403.334	403.186	403.258	403.007	402.854	402.541	402.175	401.965	401.81	401.766	401.512	401.383	401.49	401.637	401.749	401.874	402.147	402.341	402.529	402.853	403.056	403.228
42	CONT	FFA	FFA	4	402.942	402.581	402.656	402.966	403.13	403.532	403.894	404.006	404.016	404.22	403.927	403.734	403.816	403.84	403.993	404.489	404.836	405.462	405.973	406.263	406.439	406.511	406.486	406.471	406.557	406.661	406.456	406.676	406.732	406.954	407.129	407.319	407.399	407.55	407.625	407.638	407.688	407.839	408.049	408.044	408.254	408.169	408.004	407.819	407.923
42	CONT	FFA	FFA	5	404.758	404.319	403.736	403.605	403.293	403.017	403.024	403.52	403.399	403.307	403.511	403.775	403.794	403.386	403.132	403.285	403.364	403.647	403.914	404.361	405.063	405.603	406.223	406.73	406.805	406.699	406.696	407.003	406.997	407.089	407.037	406.966	407.063	407.017	407.053	407.245	407.447	407.867	407.928	407.778	407.354	407.294	407.473	407.572	407.455
42	CONT	FFA	FFA	6	408.258	407.708	407.592	408	408.072	407.965	407.764	407.589	407.868	407.58	407.672	407.86	408.048	408.252	408.607	408.987	409.665	410.152	410.507	410.829	410.675	410.573	410.844	410.842	411.159	411.154	411.396	411.491	411.643	411.344	411.227	411.303	411.308	411.504	411.631	412.049	412.339	412.717	412.865	413.014	413.004	413.177	413.558	413.535	413.481
42	CONT	FFA	FFA	7	406.58	406.292	406.411	405.948	406.038	406.444	406.84	406.808	406.881	407.048	407.282	407.293	407.32	407.759	407.979	408.27	408.346	408.567	408.543	408.886	408.732	408.248	407.96	407.604	407.438	407.474	407.699	407.945	407.963	407.722	407.64	408.023	408.316	408.106	408.201	408.719	409.634	410.346	410.346	410.26	409.985	409.613	409.66	409.478	409.086
1	EXP	FFA	OFA	1	556.379	556.53	556.564	556.47	556.359	556.557	556.649	556.595	556.419	556.339	556.186	556.294	556.088	555.693	555.84	556.115	556.721	557.483	558.228	558.701	558.81	558.793	558.71	558.257	557.668	557.49	557.122	556.943	556.712	556.644	556.45	556.436	556.298	556.161	556.236	556.563	556.878	557.205	557.512	557.557	557.578	557.596	557.472	557.553	557.598
1	EXP	FFA	OFA	2	557.964	558.047	558.05	558.272	558.414	558.372	558.314	558.394	558.532	558.622	558.562	558.527	558.654	559.147	559.408	559.778	560.307	560.918	561.173	560.939	560.42	559.778	559.026	558.352	557.914	557.359	556.88	556.721	556.365	556.04	556.09	556.239	556.374	556.52	556.625	556.727	557.021	557.344	557.626	557.678	557.652	557.575	557.484	557.228	557.228
1	EXP	FFA	OFA	3	561.196	560.974	560.82	560.854	560.894	560.878	561.096	561.239	561.322	561.328	561.377	561.503	561.207	561.105	561.196	561.237	561.674	561.963	562.168	561.884	561.269	560.49	559.624	558.869	558.517	558.184	558.083	558.281	558.373	558.376	558.422	558.523	558.681	558.947	559.024	559.005	559.26	559.258	559.336	559.341	559.524	559.46	559.566	559.778	559.708
1	EXP	FFA	OFA	4	560.98	561.206	561.363	561.596	561.591	561.608	561.474	561.493	561.431	561.254	561.447	561.817	561.999	562.147	562.381	562.823	563.307	563.68	563.72	563.283	562.701	562.105	561.465	560.813	560.332	559.889	559.934	559.881	559.768	559.909	559.978	559.813	559.627	559.453	559.302	559.337	559.462	559.934	560.051	560.205	560.515	560.659	560.559	560.296	560.151
1	EXP	FFA	OFA	5	557.327	557.364	557.242	556.973	556.711	556.914	556.877	556.979	556.943	557.006	556.859	556.902	557.012	556.854	556.992	557.491	558.105	558.596	558.803	558.701	558.533	558.135	557.501	556.944	556.795	556.702	556.715	556.895	556.878	557.097	557.072	557.15	557.137	557.174	557.214	557.182	557.29	557.326	557.566	557.63	557.578	557.475	557.566	557.663	557.897
1	EXP	FFA	OFA	6	560.513	560.396	560.266	560.28	560.028	559.618	559.478	559.408	559.284	559.206	558.911	558.714	558.514	558.339	558.583	558.849	559.565	559.973	560.328	560.109	559.791	559.304	558.847	558.405	558.172	557.983	557.903	557.689	557.619	557.57	557.593	557.703	557.635	557.43	557.321	557.616	557.692	557.821	557.95	558.069	558.225	558.175	558.038	558.052	558.169
1	EXP	FFA	OFA	7	563.184	563.192	563.171	563.236	563.272	563.351	563.435	563.6	563.6	563.174	563.265	563.164	563.114	563.123	563.918	564.123	564.18	564.592	564.699	564.511	564.154	563.695	563.162	562.655	562.376	562.04	561.955	561.947	561.635	561.414	560.914	560.771	560.744	560.801	561.051	561.368	561.601	561.846	562.155	562.217	562.504	562.691	562.567	562.752	563.017
2	EXP	FFA	OFA	1	401.598	401.197	400.739	400.585	400.534	400.615	400.771	400.71	400.693	400.58	400.582	400.537	400.643	400.368	400.323	400.395	400.855	401.23	401.713	402.382	402.542	402.531	402.585	402.505	401.958	401.727	401.275	400.922	400.542	400.343	400.442	400.64	400.592	400.757	401.1	401.233	401.128	401.231	401.438	401.72	401.895	401.949	402.073	402.105	401.96
2	EXP	FFA	OFA	2	400.528	400.285	400.176	400.072	399.954	399.778	399.584	399.479	399.28	399.184	399.246	399.149	399.32	399.17	399.043	399.468	399.902	400.288	400.963	401.611	401.934	402.002	401.678	401.343	400.765	400.192	399.803	399.533	399.656	399.93	400.091	400.154	400.547	400.9	401.01	400.973	400.791	400.615	400.503	400.231	400.234	400.404	400.772	400.995	401.436
2	EXP	FFA	OFA	3	397.996	397.712	397.48	397.284	397.379	397.268	397.101	397.12	397.482	397.539	397.522	397.543	397.603	397.589	397.484	397.871	398.297	398.699	399.339	400.099	400.341	400.382	399.976	399.33	398.867	398.557	398.467	398.478	398.649	398.911	399.226	399.524	399.517	399.29	399.389	399.289	399.233	399.246	399.198	399.144	399.371	399.486	399.835	399.864	399.908
2	EXP	FFA	OFA	4	393.12	393.034	392.905	392.796	392.57	392.51	392.453	392.299	391.838	391.962	391.844	391.795	391.727	391.592	391.624	391.983	392.432	393.107	393.68	394.186	394.062	393.533	393.035	392.233	391.6	391.221	390.995	390.687	390.546	390.729	391.139	391.056	391.128	391.471	391.465	391.532	391.674	391.948	392.118	392.379	392.463	392.56	392.632	392.72	392.614
2	EXP	FFA	OFA	5	389.598	389.415	389.209	388.774	388.609	388.942	389.145	389.317	389.564	389.704	389.912	390.039	389.722	389.585	389.598	389.528	389.62	390.021	390.274	390.272	390.222	390.124	389.753	389.171	388.59	387.992	387.583	387.238	387.116	386.974	387.226	387.595	387.963	388.447	388.792	388.633	388.496	388.214	388.085	387.882	387.786	387.896	387.994	388.071	388.253
2	EXP	FFA	OFA	6	388.604	388.678	388.803	388.877	389.074	389.064	389.022	389.013	388.895	388.84	388.576	388.769	388.998	389.136	389.443	389.684	390.025	390.267	390.729	391.003	390.912	390.594	389.866	389.261	388.68	388.359	388.109	387.81	387.947	387.818	387.957	388.168	388.662	388.928	389.289	389.447	389.579	389.544	389.396	389.381	389.726	389.609	389.445	389.234	389.264
2	EXP	FFA	OFA	7	387.796	387.879	387.985	387.608	387.403	387.468	387.432	387.285	387.005	387.109	386.838	386.574	386.805	386.758	386.686	387.053	387.468	388.048	388.631	388.81	388.37	387.895	386.949	385.763	385.011	384.31	383.764	383.728	384.089	384.14	383.924	383.666	383.432	383.221	383.221	383.055	382.815	382.718	382.863	382.836	383.116	383.251	383.244	383.712	384.532
3	EXP	FFA	OFA	1	457.496	457.483	457.355	457.206	457.172	457.194	457.205	457.218	457.314	457.45	457.682	457.791	457.866	457.858	457.961	458.155	458.338	458.587	458.582	458.424	458.425	458.134	457.903	457.804	457.714	457.63	457.741	457.876	458.027	458.219	458.199	457.987	457.94	457.923	457.891	457.8	458.045	458.161	458.141	458.16	458.086	458.15	458.376	458.458	458.263
3	EXP	FFA	OFA	2	456.354	456.057	456.11	455.976	456.034	456.104	456	456.05	456.528	456.653	456.691	456.6	456.817	456.786	456.803	456.502	456.293	456.573	456.751	456.708	456.69	456.446	456.34	456.325	456.451	456.737	456.968	457.13	457.021	456.774	456.652	456.553	456.564	456.538	456.639	456.842	456.974	457	457.146	457.003	456.972	456.96	456.975	457.13	457.323
3	EXP	FFA	OFA	3	456.895	456.756	456.644	456.565	456.656	456.618	456.804	456.766	456.731	457	457.394	457.513	457.575	457.565	457.58	457.528	457.58	457.865	457.987	458.015	457.935	457.873	457.813	457.805	458.057	457.99	457.711	457.455	457.198	457.268	457.368	457.313	457.35	457.181	457.013	456.95	457.014	457.187	457.456	457.859	458.151	458.127	458.038	457.848	457.346
3	EXP	FFA	OFA	4	457.522	457.343	457.367	457.287	457.32	457.437	457.449	457.367	457.357	457.443	457.369	457.362	457.376	457.467	457.601	457.653	457.658	457.997	458.342	458.703	458.836	458.68	458.774	458.71	458.792	458.681	458.729	458.636	458.533	458.541	458.456	458.548	458.552	458.603	458.483	458.37	458.343	458.451	458.356	458.437	458.55	458.607	458.863	458.864	458.815
3	EXP	FFA	OFA	5	455.977	455.936	455.788	455.726	455.617	455.794	455.96	456.053	456.038	455.965	456.089	456.224	456.291	456.422	456.579	456.83	457.245	457.446	457.603	457.471	457.529	457.294	457.165	457.012	456.775	456.625	456.847	456.973	457.079	456.877	456.743	456.443	456.236	456.015	455.873	455.882	455.992	455.989	456.344	456.488	457.002	457.202	457.536	457.757	458.057
3	EXP	FFA	OFA	6	454.15	454.079	453.902	453.658	453.526	453.631	453.756	453.915	454.13	454.427	454.439	454.46	454.508	454.642	454.469	454.369	454.595	455.085	455.384	455.505	455.506	455.356	455.214	455.15	455.105	455.156	455.189	455.579	455.674	455.561	455.363	454.861	454.863	454.759	454.843	454.788	454.896	455.079	455.078	454.742	454.424	454.38	454.555	454.568	454.713
3	EXP	FFA	OFA	7	457.274	457.359	457.651	457.813	458.153	458.243	458.158	458.073	457.693	457.41	457.207	457.172	457.037	457.341	457.309	457.625	457.687	457.902	458.404	458.223	458.276	458.189	458.258	458.337	458.306	458.326	458.31	457.841	457.399	456.749	455.781	454.967	454.625	454.535	454.395	454.284	454.144	454.233	454.335	454.438	454.434	454.478	454.616	454.8	455.182
4	EXP	FFA	OFA	1	392.168	391.642	391.127	390.734	390.63	390.572	390.532	390.498	390.414	390.239	390.319	390.335	390.444	390.527	390.889	391.46	392.132	393.051	393.683	394.132	394.317	394.345	394.364	394.227	394.05	393.809	393.397	393.087	392.914	392.844	392.666	392.685	392.779	392.664	392.711	392.402	392.251	392.303	392.42	392.654	392.735	392.858	392.701	392.598	392.688
4	EXP	FFA	OFA	2	390.093	389.887	389.498	389.33	389.056	389.143	389.256	389.156	389.1	388.997	389.091	389.429	389.527	389.659	389.809	390.225	390.662	390.845	390.771	390.2	389.501	388.63	387.971	387.605	387.252	387.064	386.885	386.961	386.849	386.912	387.271	387.528	387.834	387.963	388.05	388.158	388.192	388.432	388.637	388.985	389.376	389.685	390.041	390.176	390.107
4	EXP	FFA	OFA	3	387.829	387.512	387.501	387.549	387.775	387.684	387.515	387.175	386.833	386.756	386.524	386.592	386.587	386.775	386.815	387.286	387.962	388.485	388.998	389.144	389.095	388.932	388.713	388.594	388.281	387.776	387.56	387.247	387.072	387.348	387.47	387.453	387.351	387.34	387.453	387.486	387.426	387.451	387.49	387.777	387.781	387.904	387.924	388.046	388.067
4	EXP	FFA	OFA	4	390.036	389.91	389.812	389.85	389.988	390.03	390.004	390.204	390.095	390.11	390.074	390.091	390.281	390.104	390.12	390.111	390.343	390.363	390.38	389.936	389.639	389.389	389.191	388.988	388.726	388.587	388.58	388.672	388.707	388.803	389.195	389.238	389.22	389.323	389.215	389.301	389.119	388.928	388.724	388.561	388.374	388.245	388.065	388.127	388.325
4	EXP	FFA	OFA	5	388.74	388.594	388.524	388.638	388.897	389.321	389.517	389.378	389.302	389.288	389.456	389.562	389.49	389.681	389.62	389.821	390.115	390.28	390.206	390.173	389.883	389.882	389.819	389.704	389.733	389.674	389.737	389.814	389.788	389.889	389.884	389.754	389.761	389.546	389.395	389.417	389.304	389.169	389.345	389.564	389.739	389.986	390.035	390.458	390.591
4	EXP	FFA	OFA	6	389.627	389.482	389.21	389.127	389.108	389.185	389.433	389.657	389.962	390.157	390.508	390.737	390.87	391.062	391.221	391.551	391.781	392.149	392.245	392.259	391.879	391.401	390.803	390.078	389.555	388.737	388.14	387.909	387.774	387.819	388.012	388.368	388.808	389.344	389.515	389.702	389.919	389.705	389.396	389.163	389.312	389.056	389.205	389.293	389.441
4	EXP	FFA	OFA	7	386.78	386.798	386.78	386.793	386.924	386.965	386.871	387.268	387.788	388.132	388.43	388.698	388.674	388.746	388.844	389.078	389.469	389.673	389.99	389.774	389.389	388.938	388.504	388.24	387.905	387.583	387.292	386.93	386.686	386.375	386.278	386.223	386.506	386.747	386.697	386.533	386.594	386.743	387.085	387.37	387.677	387.912	388.26	388.307	388.248
5	EXP	FFA	OFA	1	425.455	425.262	425.42	425.79	425.932	426.028	426.058	426.227	426.223	426.093	425.858	425.693	425.485	425.29	425.364	425.69	426.352	426.85	427.23	427.385	427.415	427.355	427.442	427.335	427.488	427.686	427.66	427.635	427.631	427.558	427.603	427.702	427.948	428.205	428.384	428.755	428.819	428.848	428.695	428.493	428.373	428.251	428.035	428.231	428.517
5	EXP	FFA	OFA	2	421.962	421.358	420.816	420.575	420.484	420.16	420.179	420.598	420.945	421.293	421.153	420.946	420.647	420.676	420.74	421.182	421.489	421.918	421.991	421.678	421.229	420.768	420.493	420.262	420.304	420.447	420.761	421.125	421.342	421.663	421.728	421.763	421.693	421.541	421.822	422.125	422.246	422.689	422.822	422.748	422.8	422.813	422.873	423.101	423.31
5	EXP	FFA	OFA	3	416.195	415.662	415.371	415.235	415.201	414.936	415.037	414.94	414.996	415.055	415.456	415.816	416.31	416.883	417.349	417.78	418.327	418.895	418.965	418.779	418.082	417.468	417.066	416.621	416.787	416.984	417.275	417.559	417.828	418.227	418.183	418.394	418.773	418.882	418.9	418.91	419.103	418.956	418.699	418.202	417.773	417.501	417.354	417.28	417.137
5	EXP	FFA	OFA	4	421.278	420.865	420.568	420.469	420.3	420.208	419.863	419.692	419.498	419.645	419.781	420.155	420.554	421.087	421.667	422.4	423.262	424.11	424.437	424.464	424.405	424	423.781	423.957	424.203	424.77	425.044	425.277	425.207	425.342	425.647	425.931	426.245	426.553	426.677	426.877	426.956	426.974	427.031	427.047	427.078	427.194	427.458	427.835	428.008
5	EXP	FFA	OFA	5	412.282	412.692	412.845	413.226	413.934	414.519	414.89	414.852	415.303	415.138	414.724	414.537	414.588	414.497	414.513	414.651	415.309	416.206	416.491	416.369	415.641	414.595	413.632	412.847	412.572	412.548	412.704	412.924	412.997	412.956	412.989	412.88	412.787	412.953	413.476	414.083	414.323	414.86	415.241	415.62	415.754	415.889	415.855	415.643	415.599
5	EXP	FFA	OFA	6	411.285	411.307	411.096	411.214	411.319	411.216	411.36	411.351	411.46	411.649	411.873	411.792	411.598	411.685	411.744	411.773	412.359	412.726	412.877	412.815	412.087	411.598	410.815	410.593	410.406	410.332	410.501	410.791	410.932	411.163	410.973	411.117	411.262	411.331	411.52	411.808	412.104	412.084	412.265	412.445	412.645	412.75	413.201	413.487	413.73
5	EXP	FFA	OFA	7	416.186	415.675	415.747	415.915	416.307	416.347	416.09	416.139	416.287	416.434	417.296	417.523	417.339	417.629	417.911	418.249	418.902	419.222	418.936	418.481	417.862	417.017	416.28	415.62	415.245	415.083	415.436	415.929	416.248	416.664	416.931	417.082	417.359	417.417	417.331	417.312	417.426	417.6	417.747	417.903	418.095	418.572	418.915	419.231	419.493
6	EXP	FFA	OFA	1	460.351	460.037	459.758	459.787	459.844	459.678	459.607	459.464	459.406	459.28	459.137	458.929	458.76	458.818	458.979	459.421	459.871	460.448	460.741	460.827	460.668	460.274	459.776	459.318	458.958	458.825	458.623	458.471	458.439	458.39	458.351	458.31	458.29	458.273	458.223	458.424	458.71	458.871	458.816	458.663	458.63	458.781	458.953	459.074	459.165
6	EXP	FFA	OFA	2	458.407	458.218	458.02	457.681	457.493	457.309	457.24	457.332	457.583	457.549	457.326	457.162	456.853	456.441	456.243	456.297	456.738	457.311	457.793	458.075	458.209	457.876	457.24	456.722	456.133	456.015	455.955	456.083	456.268	456.539	456.649	456.536	456.542	456.648	456.72	456.668	456.709	456.579	456.449	456.162	456.118	456.024	456.024	456.035	456.117
6	EXP	FFA	OFA	3	456.642	456.805	456.783	456.561	456.114	455.645	455.181	454.736	454.524	454.561	454.854	454.978	455.114	455.141	455.127	455.155	455.47	455.653	455.611	455.533	455.326	455.126	455.21	455.038	455.088	455.288	455.522	455.781	456.011	455.935	455.964	456.169	456.281	456.461	456.734	456.826	457.093	457.204	457.331	457.384	457.071	456.681	456.489	456.246	456.364
6	EXP	FFA	OFA	4	461.257	461.093	460.647	460.033	459.462	459.139	458.985	458.818	458.737	458.479	458.301	457.924	457.326	457.11	456.962	457.095	457.692	458.082	458.283	458.272	458.086	457.638	457.253	456.929	456.774	457.141	457.654	458.147	458.749	459.294	459.657	459.907	460.088	460.281	460.461	460.634	460.786	460.896	460.762	460.681	460.18	459.839	459.777	459.765	459.869
6	EXP	FFA	OFA	5	458.619	458.195	457.927	457.895	457.491	456.899	456.37	456.051	455.774	455.727	455.728	455.561	455.366	455.416	455.715	456.102	456.553	456.845	457.253	457.601	457.847	458.022	458.05	458.193	458.31	458.49	458.788	458.962	459.213	459.418	459.673	459.811	459.914	459.861	459.681	459.665	459.614	459.644	459.862	459.996	460.235	460.167	460.165	459.892	459.724
6	EXP	FFA	OFA	6	458.486	457.892	457.547	457.394	457.301	457.039	456.988	457.096	457.16	457.184	456.878	456.495	456.183	455.902	455.885	455.988	456.397	456.741	456.869	456.718	456.497	456.426	456.472	456.338	456.469	456.728	456.853	456.879	457.045	457.388	457.707	457.987	458.325	458.658	458.576	458.36	458.239	458.272	458.418	458.187	458.102	458.082	458.142	458.043	458.052
6	EXP	FFA	OFA	7	455.579	455.447	455.272	455.202	455.142	454.984	454.7	454.297	453.376	452.626	452.172	451.986	452.13	452.154	452.233	452.291	452.561	453.022	453.363	453.437	453.222	452.895	452.754	452.576	452.656	452.9	453.355	453.854	454.215	454.366	454.767	455.427	455.968	456.593	456.914	457.112	457.189	457.163	457.115	456.773	456.274	456.137	456.179	456.399	456.42
7	EXP	FFA	OFA	1	382.702	381.987	381.457	381.696	381.779	382.072	382.439	382.553	382.601	382.68	382.486	382.996	383.058	382.614	382.177	382.336	383.772	385.404	387.173	388.629	388.987	388.784	388.261	387.325	386.83	386.732	386.541	386.327	386.264	386.171	386.046	386	386.022	385.845	385.892	385.857	386.247	386.543	386.624	386.548	386.867	387.179	387.393	387.597	387.737
7	EXP	FFA	OFA	2	383.151	382.999	382.484	382.338	382.088	382.071	381.724	381.334	381.146	381.227	381.211	380.909	381.135	380.783	380.643	381.032	382.22	383.556	384.655	385.313	385.437	385.663	385.734	385.681	385.554	385.593	385.339	384.759	383.997	383.415	382.815	382.86	383.197	383.64	384.414	384.782	384.869	384.879	384.854	384.786	384.638	384.739	384.851	384.83	384.86
7	EXP	FFA	OFA	3	374.93	374.106	373.126	372.48	372.249	372.485	372.629	372.829	372.422	372.381	372.807	372.759	373.032	373.456	373.851	374.57	375.556	376.572	377.254	377.461	377.308	376.904	376.83	376.557	376.447	376.326	376.267	376.167	376.055	375.673	376.499	376.663	376.914	377.233	377.664	378.041	378.492	378.728	378.583	378.657	378.577	378.654	378.676	378.7	378.569
7	EXP	FFA	OFA	4	371.26	371.17	370.935	371.308	371.583	371.34	371.17	371.112	371.009	370.92	370.939	371.256	371.258	371.632	371.979	372.649	373.89	375.146	376.156	376.81	377.827	377.896	377.576	377.374	377.133	377.44	377.27	377.261	377.114	376.967	377.025	376.774	376.779	376.979	377.009	376.918	377.051	377.119	377.29	376.972	377.076	377.516	377.588	378.317	379.115
7	EXP	FFA	OFA	5	377.993	377.522	377.335	377.195	377.225	377.217	377.21	377.15	377.456	377.697	377.712	377.848	377.943	378.132	378.217	378.749	379.459	380.25	380.939	381.705	381.55	381.074	380.639	380.174	379.878	379.745	379.572	379.833	379.924	379.964	380.222	380.367	380.535	380.785	381.021	381.26	381.456	381.691	381.78	381.968	382.175	382.294	382.396	382.546	382.682
7	EXP	FFA	OFA	6	373.315	372.442	371.908	372.127	372.195	371.8	371.887	372.117	372.211	372.225	372.366	372.356	372.477	372.506	372.481	372.307	372.779	374.094	374.952	375.136	375.386	375.477	374.908	374.308	374.234	374.368	374.562	374.699	374.868	374.932	375.056	374.923	374.904	374.747	374.63	374.891	374.876	374.65	374.412	374.641	375.141	375.789	376.136	376.825	377.143
7	EXP	FFA	OFA	7	372.312	371.936	371.569	371.654	371.957	371.922	371.729	371.601	371.271	371.347	371.489	371.659	372.131	372.213	372.776	373.43	374.28	375.247	376.142	376.814	377.518	377.812	377.523	377.56	377.643	377.832	377.877	377.873	378.07	378.633	379.223	379.594	379.65	380.091	380.002	379.62	379.529	379.223	379.222	379.732	379.797	380.111	380.478	380.754	380.935
8	EXP	FFA	OFA	1	486.568	486.289	486.295	486.223	485.978	485.946	485.994	485.949	486.031	486.19	486.283	486.091	486.099	485.923	485.971	486.049	487.128	487.888	488.369	488.638	488.675	488.484	488.475	488.476	488.4	488.438	488.483	488.309	488.289	488.207	488.229	488.189	488.204	488.204	488.28	488.27	488.51	488.655	488.688	488.612	488.545	488.406	488.348	488.427	488.444
8	EXP	FFA	OFA	2	484.787	484.593	484.439	484.343	484.556	484.603	484.642	484.708	484.631	484.572	484.599	485.017	485.173	485.319	485.686	486.214	486.912	487.688	488.169	488.262	488.115	487.804	487.516	487.473	487.323	487.532	487.867	488.076	488.305	488.455	488.355	488.327	488.439	488.445	488.367	488.305	488.409	488.623	488.696	488.699	488.775	488.704	488.873	488.994	489.077
8	EXP	FFA	OFA	3	491.092	491.153	490.997	490.644	490.575	490.544	490.501	490.39	490.345	490.439	490.508	490.523	490.535	490.405	490.352	490.603	491.203	491.669	491.99	492.02	491.959	491.779	491.826	491.742	491.751	491.904	492.099	492.191	492.173	492.155	492.167	492.183	491.85	491.75	491.823	491.886	491.87	491.986	492.157	492.042	491.901	491.838	491.76	491.778	491.91
8	EXP	FFA	OFA	4	488.702	488.662	488.64	488.698	488.822	488.831	488.812	488.748	488.779	488.831	489.062	489.094	489.262	489.235	489.409	489.847	490.316	490.622	490.926	491.155	491.15	491.073	491.013	490.923	490.79	490.641	490.391	490.308	490.131	489.964	489.81	489.936	490.178	490.425	490.68	490.805	490.819	490.922	491.029	491.152	491.141	491.205	491.268	491.439	491.461
8	EXP	FFA	OFA	5	491.725	491.574	491.448	491.314	491.306	491.599	491.779	491.711	491.715	491.864	491.75	491.933	492.102	492.225	492.238	492.521	493.25	494.087	494.645	494.906	494.886	494.871	494.755	494.804	494.91	494.854	495.127	495.5	495.716	495.793	495.896	495.788	495.584	495.55	495.623	495.883	496.128	496.292	496.391	496.303	496.347	496.407	496.316	496.39	496.375
8	EXP	FFA	OFA	6	491.32	491.163	491.092	491.032	490.825	490.672	490.524	490.378	490.636	490.881	491.197	491.365	491.376	491.253	491.262	491.439	491.93	492.303	492.676	492.598	492.619	492.534	492.591	492.721	492.81	492.907	492.999	493.043	493.079	493.219	493.336	493.367	493.534	493.483	493.487	493.609	493.757	493.928	494.109	494.274	494.41	494.553	494.778	495.115	495.316
8	EXP	FFA	OFA	7	487.318	487.334	487.145	487.018	487.017	486.992	487.128	487.311	487.447	487.651	487.871	488.162	488.266	488.44	488.651	488.892	489.238	489.615	489.907	490.1	490.03	490.019	490.01	490.198	490.412	490.486	490.719	490.919	491.029	490.812	490.751	490.671	490.682	490.835	490.955	491.013	491.05	491.048	491.205	491.247	491.226	491.126	491.232	491.246	491.374
9	EXP	FFA	OFA	1	341.916	341.85	341.765	341.578	341.545	341.692	341.668	341.658	341.592	341.492	341.554	341.676	341.855	341.915	342.142	342.415	342.646	342.865	342.77	342.658	342.504	342.276	342.105	341.863	341.926	341.83	341.753	341.813	341.734	341.806	341.941	342.062	342.251	342.322	342.457	342.601	342.659	342.714	342.812	342.743	342.911	342.869	342.981	343.151	343.22
9	EXP	FFA	OFA	2	342.705	342.606	342.493	342.367	342.226	342.142	342.332	342.562	342.882	343.26	343.523	343.529	343.62	343.454	343.393	343.373	343.43	343.392	343.298	343.209	343.041	342.807	342.447	342.272	342.143	342.006	341.988	342.203	342.177	342.381	342.496	342.461	342.34	342.413	342.741	342.973	343.4	343.563	343.84	343.96	343.972	344.019	343.94	343.868	343.409
9	EXP	FFA	OFA	3	345.167	345.05	345.026	344.961	344.827	344.943	344.937	345.146	345.266	345.306	345.456	345.552	345.58	345.73	345.884	345.986	346.203	346.082	345.942	345.594	345.104	344.568	344.21	343.847	343.667	343.516	343.381	343.411	343.377	343.552	343.812	344.008	344.242	344.297	344.142	344.135	344.209	344.213	344.362	344.343	344.505	344.611	344.782	344.99	345.079
9	EXP	FFA	OFA	4	345.018	344.901	344.791	345.005	345.083	345.096	344.934	344.781	344.557	344.365	344.32	344.428	344.628	344.863	344.743	344.901	345.183	345.316	345.437	345.238	345.005	344.575	344.284	343.919	343.562	343.501	343.627	343.782	343.959	344.296	344.436	344.716	344.801	344.904	345.041	345.196	345.24	345.287	345.408	345.577	345.582	345.487	345.357	345.267	345.197
9	EXP	FFA	OFA	5	344.048	344.028	344.097	344.288	344.387	344.326	344.353	344.437	344.337	344.398	344.451	344.496	344.583	344.63	344.795	345.064	345.327	345.822	346.029	345.96	345.676	345.303	345.105	345.044	344.933	344.733	344.741	344.756	344.699	344.852	345.161	345.299	345.264	345.112	345.092	345.185	345.326	345.263	345.454	345.316	345.249	345.12	345.195	345.266	345.216
9	EXP	FFA	OFA	6	343.774	343.653	343.562	343.506	343.385	343.324	343.241	343.356	343.417	343.496	343.434	343.499	343.483	343.607	343.799	343.951	344.248	344.461	344.593	344.597	344.215	344.021	343.768	343.616	343.487	343.296	343.182	343.183	343.146	343.179	343.244	343.391	343.379	343.478	343.73	344.077	344.468	344.872	345.06	345.141	345.071	344.952	344.867	344.861	344.839
9	EXP	FFA	OFA	7	343.069	343.132	343.131	343.202	343.406	343.583	343.598	343.586	343.786	343.918	343.816	343.7	343.521	343.46	343.507	343.628	343.727	343.765	343.926	343.808	343.671	343.386	343.05	342.728	342.536	342.398	342.493	342.61	342.777	343.053	343.25	343.551	343.737	343.852	343.956	344.144	344.341	344.476	344.545	344.649	344.668	344.855	344.829	344.78	344.816
10	EXP	FFA	OFA	1	388.491	388.597	388.759	388.849	389.117	389.479	389.5	389.594	389.598	389.564	389.585	389.716	389.609	389.538	389.452	389.552	389.583	389.58	389.344	388.981	388.412	387.887	387.474	387.199	387.254	387.381	387.491	387.497	387.449	387.324	387.231	387.435	387.565	387.701	387.989	388.104	388.149	388.232	388.187	388.248	388.266	388.21	388.166	388.285	388.538
10	EXP	FFA	OFA	2	384.647	384.418	384.364	384.361	384.55	384.674	384.963	385.293	385.484	385.644	385.825	385.837	385.677	385.543	385.562	385.666	385.779	385.759	385.658	385.369	384.925	384.352	383.882	383.632	383.679	383.925	384.143	384.336	384.415	384.606	384.528	384.529	384.547	384.495	384.613	384.812	384.8	384.666	384.659	384.596	384.605	384.53	384.445	384.405	384.354
10	EXP	FFA	OFA	3	389.818	389.67	389.612	389.658	389.727	389.604	389.696	389.745	389.742	389.646	389.68	389.887	389.989	390.258	390.702	391.021	391.179	391.201	391.114	390.854	390.459	390.048	389.535	389.186	388.965	388.988	389.145	389.206	389.099	389.222	389.16	389.061	389.19	389.512	389.697	389.819	390.076	390.19	390.012	389.867	389.721	389.67	389.702	389.699	389.89
10	EXP	FFA	OFA	4	390.072	390.144	390.234	390.33	390.47	390.98	391.257	391.518	391.516	391.355	391.152	390.898	390.766	391.045	391.307	391.503	391.757	391.717	391.417	391.035	390.437	389.862	389.434	389.349	389.418	389.702	389.873	389.904	389.975	389.881	389.786	389.626	389.487	389.452	389.552	389.586	389.73	389.738	389.759	389.805	389.911	389.849	389.985	390.059	390.298
10	EXP	FFA	OFA	5	391.829	391.827	391.792	391.788	391.816	392.093	392.202	392.286	392.099	391.944	391.844	391.774	391.795	391.921	392.171	392.353	392.515	392.489	392.165	391.833	391.495	391.084	390.794	390.59	390.514	390.452	390.404	390.291	390.454	390.339	390.3	390.309	390.351	390.4	390.502	390.647	390.705	390.796	390.932	391.111	391.167	391.238	391.306	391.304	391.402
10	EXP	FFA	OFA	6	390.137	390.334	390.541	390.826	391.011	391.199	391.183	391.057	390.918	390.853	390.855	390.992	391.033	390.972	391.068	391.163	391.236	391.325	391.332	391.212	391.033	390.85	390.645	390.551	390.448	390.256	390.201	389.914	389.706	389.545	389.619	389.856	390.117	390.394	390.569	390.621	390.679	390.665	390.705	390.855	390.864	390.877	390.795	390.668	390.626
10	EXP	FFA	OFA	7	391.992	391.883	391.639	391.43	391.396	391.424	391.501	391.641	391.728	391.858	392.02	392.201	392.323	392.59	392.858	392.84	392.808	392.558	392.465	392.428	392.249	391.985	391.661	391.418	391.243	391.039	390.763	390.805	390.894	391.119	391.285	391.311	391.192	390.902	391.041	391.149	391.378	391.507	391.541	391.384	391.29	391.344	391.38	391.403	391.288
11	EXP	FFA	OFA	1	406.839	406.672	406.504	406.605	406.825	406.964	406.721	406.979	407.13	407.472	407.302	407.72	408.141	408.534	408.825	409.18	409.284	409.328	409.368	409.203	408.822	408.405	408.179	408.023	408.048	407.925	407.748	407.473	407.278	407.45	407.412	407.738	407.905	408.16	408.351	408.26	408.006	408.214	408.291	408.268	408.49	408.407	408.414	408.619	408.282
11	EXP	FFA	OFA	2	403.327	403.294	403.159	403.232	403.059	403.028	402.756	402.827	402.966	403.006	402.962	403.216	403.122	403.357	403.634	404.154	404.599	405.157	405.512	405.566	405.584	405.38	405.306	405.186	405.024	405.007	404.591	404.296	404.137	404.122	404.29	404.493	404.44	404.43	404.519	404.665	404.728	405	404.923	404.909	404.783	405.023	404.838	404.634	404.544
11	EXP	FFA	OFA	3	401.662	401.749	401.112	401.074	401.087	401.208	401.353	401.612	402.131	402.021	401.84	402.138	401.904	401.618	401.276	401.47	401.702	401.97	402.556	403.102	403.37	403.53	403.252	403.033	402.571	402.326	402.175	402.141	401.675	401.87	402.192	402.424	402.559	402.65	402.93	402.883	402.86	403.179	402.944	402.675	402.882	402.755	402.586	402.632	402.678
11	EXP	FFA	OFA	4	402.119	402.029	402.077	401.893	401.943	402.189	402.05	402.125	402.278	402.159	401.978	401.903	401.86	401.843	402.248	402.498	403.037	403.644	404.235	404.467	404.459	404.329	404.05	403.994	403.856	403.611	403.252	402.714	402.245	401.898	401.543	401.661	401.751	401.8	401.918	402.062	402.06	402.083	402.053	402.019	401.877	401.941	402.193	402.185	402.221
11	EXP	FFA	OFA	5	400.743	400.739	400.559	400.506	400.299	400.227	400.091	400.151	400.302	400.395	400.168	400.165	400.265	400.273	400.162	400.543	401.072	401.591	401.915	401.924	401.762	401.731	401.557	401.384	401.452	401.453	401.271	401.174	401.321	401.217	401.026	400.967	400.941	401.015	401.094	400.991	401.099	401.033	400.887	401.035	401.136	401.327	401.355	401.591	401.717
11	EXP	FFA	OFA	6	401.118	400.987	400.871	400.711	400.574	400.676	400.621	400.814	400.919	401.007	400.939	400.991	400.622	400.471	400.547	400.619	400.574	400.696	400.71	400.452	399.796	399.432	399.235	399.168	399.172	399.066	399.021	399.106	399.061	399.344	399.498	399.542	399.643	399.725	399.754	399.765	399.758	399.927	399.894	400.019	400.028	399.989	400.174	400.324	400.869
11	EXP	FFA	OFA	7	397.989	398.074	398.184	398.331	398.186	398.376	398.527	398.551	398.539	398.583	398.63	398.899	398.761	398.731	398.836	398.689	398.593	398.698	398.891	398.882	398.675	398.089	397.555	397.076	396.899	396.777	396.701	396.765	396.798	396.909	397.061	397.206	397.253	397.434	397.589	397.533	397.7	397.976	398.129	398.455	398.353	398.24	398.185	398.002	397.906
12	EXP	FFA	OFA	1	471.091	470.604	470.478	470.66	471.452	471.767	471.924	472.402	472.099	472.369	472.692	472.78	473.113	473.456	474.368	475.223	475.355	475.598	475.595	475.43	475.397	475.383	475.222	474.752	474.614	474.634	474.528	474.337	474.118	473.971	474.37	474.32	473.995	474.187	474.695	474.661	474.524	474.5	474.233	474.421	474.322	474.468	474.882	475.505	475.428
12	EXP	FFA	OFA	2	473.187	472.688	472.384	472.321	472.9	473.303	473.682	473.767	473.677	473.838	474.308	474.585	474.771	475.11	475.427	475.649	476.284	476.661	476.273	476.005	475.624	475.085	474.695	474.456	474.438	474.347	474.303	474.228	474.326	474.442	474.691	475.191	475.378	475.282	475.085	475.063	475.3	475.882	476.248	476.368	476.474	476.569	476.412	475.962	475.461
12	EXP	FFA	OFA	3	476.379	476.756	476.979	476.81	476.578	476.147	476.542	476.354	476.363	476.445	476.183	475.708	475.234	474.763	474.453	474.365	474.965	475.705	476.035	476.183	476.082	475.783	475.672	475.469	475.109	474.648	474.106	474.125	474.206	474.155	474.061	474.063	474.585	474.941	475.368	475.545	475.626	475.706	475.493	475.054	475.284	475.342	475.489	475.587	475.858
12	EXP	FFA	OFA	4	466.531	466.663	466.54	466.577	466.605	466.556	466.242	466.214	466.694	467.235	468.069	467.931	468.096	468.253	468.108	468.171	468.235	468.132	468.058	467.658	466.951	466.701	466.771	467.159	467.148	466.624	466.374	465.986	465.529	465.677	466.094	466.51	466.895	467.177	467.311	467.447	467.705	467.888	467.939	467.98	467.799	467.675	467.832	468.318	468.928
12	EXP	FFA	OFA	5	467.597	467.192	466.908	466.466	466.156	465.898	465.295	464.926	465.157	465.13	465.037	464.947	464.983	464.694	465.239	465.882	466.699	467.047	466.985	466.493	465.569	465.216	465.342	465.343	465.504	465.145	464.942	464.6	464.637	465.249	465.213	465.588	465.985	466.114	466.344	466.104	465.454	465.082	464.957	465.285	466.037	466.263	465.74	465.694	466.123
12	EXP	FFA	OFA	6	461.503	460.831	460.343	459.817	460.059	460.174	460.17	460.279	460.389	460.827	461.154	461.74	461.762	462.126	462.374	462.774	462.968	463.376	463.888	464.15	463.84	463.472	463.172	462.868	462.767	462.903	463.253	463.734	463.772	463.698	463.928	464.27	464.466	464.604	464.504	464.571	464.608	464.735	464.429	465.078	465.314	465.234	464.708	464.399	464.238
12	EXP	FFA	OFA	7	461.554	460.969	461.131	460.875	460.011	459.547	459.41	459.545	459.67	459.881	460.13	460.342	460.562	460.948	460.644	460.568	460.662	461.2	461.567	462.008	462.448	462.521	462.467	462.241	462.262	462.224	462.642	463.231	463.519	463.747	463.944	464.003	464.254	464.291	464.043	463.904	463.899	463.823	463.665	463.643	463.756	463.726	463.565	463.266	463.202
13	EXP	FFA	OFA	1	407.748	407.713	407.411	407.008	406.761	406.448	406.415	406.4	406.283	406.296	406.22	406.372	406.705	406.743	406.689	406.699	406.687	406.522	406.432	406.339	406.393	406.367	406.205	406.368	406.458	406.4	406.436	406.557	406.663	406.559	406.488	406.622	406.645	406.594	406.617	406.789	406.895	407.023	407.226	407.365	407.52	407.495	407.513	407.568	407.706
13	EXP	FFA	OFA	2	405.6	405.42	405.408	405.433	405.31	405.442	405.363	405.206	405.271	405.229	404.955	404.75	404.542	404.368	404.112	403.968	403.757	403.667	403.685	403.721	403.824	403.986	404.116	404.172	404.282	404.335	404.23	404.266	404.206	404.108	404.15	404.247	404.22	404.389	404.636	404.684	404.684	404.765	404.887	404.994	404.969	405.044	405.225	405.395	405.633
13	EXP	FFA	OFA	3	403.077	402.83	402.594	402.455	402.328	402.481	402.733	403.151	403.477	403.552	403.935	404.25	404.383	404.405	404.637	404.639	404.543	404.36	404.228	404.084	403.97	403.849	403.848	404.02	404.161	404.29	404.39	404.513	404.784	404.865	404.941	405.166	405.165	405.308	405.436	405.735	405.958	406.006	406.277	406.379	406.493	406.631	406.689	406.6	406.359
13	EXP	FFA	OFA	4	401.869	401.689	401.452	401.331	401.102	401.09	400.921	400.644	400.549	400.573	400.556	400.678	400.839	401.098	401.074	401.253	401.164	401.051	401.065	400.98	401.021	401.14	401.365	401.485	401.703	401.963	402.298	402.642	402.884	403.179	403.343	403.477	403.746	403.894	403.935	404.073	404.114	404.004	403.844	403.83	403.864	403.82	403.75	403.762	403.666
13	EXP	FFA	OFA	5	398.792	398.1	397.371	396.942	396.763	396.517	396.154	396.102	396.148	396.317	396.576	396.989	397.33	397.844	398.077	398.325	398.492	398.6	398.74	398.747	398.784	398.707	398.719	398.714	398.741	398.702	398.849	399.113	399.446	399.634	399.878	400.135	400.22	400.406	400.68	400.67	400.585	400.978	401.124	400.918	400.779	400.677	400.505	400.319	400.287
13	EXP	FFA	OFA	6	398.422	398.061	397.949	397.763	397.773	397.756	397.778	397.924	398.017	398.087	398.164	398.249	398.446	398.364	398.137	398.066	398.174	398.194	398.26	398.172	398.112	397.982	398.086	398.257	398.303	398.515	398.865	399.303	399.631	399.8	400.06	400.359	400.478	400.57	400.587	400.641	400.782	400.907	400.981	400.916	400.733	400.749	400.581	400.49	400.373
13	EXP	FFA	OFA	7	398.554	398.54	398.532	398.606	398.985	399.423	399.825	399.983	400.182	400.378	400.456	400.335	400.323	400.129	400.036	400.125	399.981	399.758	399.624	399.466	399.361	399.355	399.411	399.386	399.552	399.714	399.933	400.174	400.51	400.921	401.144	401.528	401.905	402.177	402.366	402.54	402.6	402.665	402.606	402.586	402.571	402.417	402.172	402.122	401.904
14	EXP	FFA	OFA	1	366.585	366.758	367.047	367.131	367.277	367.118	366.988	366.92	366.881	367.066	367.466	367.822	368.046	368.023	368.13	368.576	368.981	369.177	369.432	369.323	368.853	368.275	368.422	368.278	368.005	367.738	367.502	367.467	367.509	367.525	367.781	368.039	368.155	368.12	368.396	368.622	369.144	369.007	368.828	368.937	368.724	368.626	368.624	368.701	368.856
14	EXP	FFA	OFA	2	365.585	365.68	366.176	366.254	366.262	366.188	366.224	366.329	366.459	366.662	366.744	367.082	367.149	367.288	367.669	368.169	368.399	368.501	368.329	367.97	367.313	366.724	366.083	365.542	365.243	365.201	365.152	365.394	365.473	365.495	365.54	365.506	365.636	365.903	366.067	366.094	366.184	366.295	366.453	366.584	366.717	366.824	366.902	366.859	366.827
14	EXP	FFA	OFA	3	366.223	366.186	365.991	365.944	365.95	365.81	366.039	366.107	366.225	366.367	366.524	366.509	366.399	366.39	366.495	366.705	367.121	367.195	367.121	367.01	366.676	366.11	365.661	365.367	365.221	365.333	365.285	365.143	365.013	365.149	365.098	365.351	365.558	365.672	365.689	365.66	365.696	365.622	365.588	365.608	365.658	365.708	365.68	365.663	366.009
14	EXP	FFA	OFA	4	365.183	365.25	365.229	365.241	365.261	365.396	365.525	365.645	365.678	365.89	366.037	366.259	366.26	366.242	366.2	366.323	366.521	366.603	366.56	366.543	366.131	365.665	365.217	364.747	364.528	364.284	364.155	363.866	363.729	363.642	363.634	363.802	364.003	364.047	364.253	364.363	364.377	364.311	364.462	364.569	364.885	365.103	365.281	365.617	365.704
14	EXP	FFA	OFA	5	368.701	369.026	369.225	369.427	369.323	369.067	368.872	368.85	368.688	368.414	368.357	368.611	368.782	369.049	369.29	369.69	369.871	369.679	369.506	369.153	368.673	368.286	367.845	367.347	367.048	366.879	366.717	366.594	366.494	366.367	366.426	366.668	366.582	366.965	367.117	367.202	367.283	367.344	367.494	367.685	367.88	368.051	368.151	368.264	368.512
14	EXP	FFA	OFA	6	367.324	367.231	367.226	367.012	367.145	367.386	367.584	367.536	367.585	367.748	367.763	367.868	368.234	368.272	368.334	368.651	368.976	368.803	368.79	368.497	368.046	367.624	367.196	366.786	366.606	366.73	366.74	366.744	366.847	367.019	366.857	366.867	366.803	366.619	366.857	367.173	367.445	367.695	367.851	367.957	368.158	368.217	368.345	368.451	368.225
14	EXP	FFA	OFA	7	373.947	373.899	373.957	374.095	373.913	373.729	373.948	374.204	374.477	374.659	375.158	375.5	375.702	376.034	376.218	376.458	376.785	376.934	376.655	376.492	376.389	376.073	375.513	375.264	375.087	375.052	374.956	374.953	374.989	375.071	374.981	375.022	374.78	374.568	374.543	374.758	374.989	375.301	375.4	375.723	376.022	376.205	376.488	376.656	376.969
15	EXP	FFA	OFA	1	410.697	410.225	409.089	408.162	407.647	406.648	405.76	405.927	406.233	406.304	406.082	405.493	405.355	404.561	404.509	404.602	404.801	405.192	405.494	405.3	405.162	405.281	405.331	405.313	405.186	405.32	405.814	405.936	405.943	405.861	405.653	405.374	404.9	405.094	405.577	406.616	407.123	407.283	407.277	407.085	406.753	406.887	407.257	407.83	408.451
15	EXP	FFA	OFA	2	409.239	408.663	408.157	408.374	408.009	407.442	406.717	406.395	405.978	406.145	406.907	407.546	408.053	408.546	408.874	408.649	408.617	408.735	408.615	408.353	407.748	407.177	406.789	406.42	406.269	406.717	407.13	407.211	407.464	407.338	407.442	407.343	407.391	407.727	408.042	408.527	409.049	409.107	409.36	409.523	410.075	410.351	410.532	410.63	410.895
15	EXP	FFA	OFA	3	412.735	411.772	411.201	410.864	410.684	410.553	410.475	410.368	410.167	410.055	410.434	410.866	411.319	411.124	411.232	411.105	411.074	411.412	411.337	410.996	410.446	410.281	410.028	410.15	410.138	410.207	410.54	410.956	410.94	410.795	410.993	410.922	411.288	411.301	411.288	411.182	411.064	411.022	410.924	410.842	411.138	411.288	411.295	411.258	411.549
15	EXP	FFA	OFA	4	406.949	406.972	406.67	406.793	406.521	406.14	405.941	406.082	405.698	405.697	405.88	406.056	406.163	405.933	406.238	406.484	406.851	406.824	406.514	406.173	405.755	405.214	405.064	404.394	404.337	404.452	404.816	405.011	405.119	405.113	405.018	405.141	405.424	405.554	405.435	405.652	405.857	406.25	406.704	406.968	407.102	407.168	407.489	407.077	406.86
15	EXP	FFA	OFA	5	413.737	413.693	413.948	414.021	414.04	413.857	413.639	413.242	412.788	412.796	412.907	412.843	412.804	412.709	412.566	412.454	412.789	413.044	412.715	412.311	412.085	411.672	411.242	410.989	410.824	410.979	410.988	411.094	411.168	411.253	411.535	411.593	411.785	411.941	412.035	411.99	412.088	412.049	412.206	412.305	412.713	412.885	412.899	413.17	413.281
15	EXP	FFA	OFA	6	415.458	415.217	415.306	414.864	414.835	415.039	415.024	414.728	414.565	414.371	414.335	414.463	414.904	415.289	415.295	415.542	415.637	415.827	415.958	415.652	415.171	414.789	414.199	413.749	413.528	413.495	413.577	413.891	414.127	414.271	414.334	414.7	414.742	414.906	415.048	415.125	414.938	414.934	414.895	415.051	415.261	415.391	415.738	416.093	416.099
15	EXP	FFA	OFA	7	414.119	414.029	413.895	413.481	413.285	412.736	412.403	412.047	411.45	411.294	411.237	411.352	411.514	411.986	412.113	411.916	411.805	411.8	411.626	411.174	410.64	410.065	410.011	409.745	409.664	409.99	410.331	410.595	410.605	410.369	410.386	410.403	410.385	410.263	410.328	410.866	411.328	411.624	411.591	411.828	411.774	411.941	412.287	412.718	413.157
16	EXP	FFA	OFA	1	352.202	352.4	352.904	353.408	353.843	354.192	354.422	354.583	354.497	354.45	354.777	355.312	355.658	356.147	356.889	357.889	358.619	359.217	359.64	359.939	359.553	359.094	358.838	359.009	359.216	359.406	359.215	358.889	358.615	358.167	357.617	357.267	356.917	356.745	356.586	356.53	356.684	356.734	357.115	357.527	357.838	357.738	357.411	356.771	356.77
16	EXP	FFA	OFA	2	353.479	353.615	353.678	353.98	354.463	354.594	354.878	355.271	355.565	355.926	356.347	356.803	357.314	357.831	358.136	358.705	359.28	359.972	360.326	360.192	359.844	359.348	358.997	358.406	358.105	357.642	357.05	356.6	356.378	356.343	356.379	356.33	356.432	356.416	356.125	355.908	355.865	355.741	355.686	355.548	355.819	356.057	356.367	356.76	357.086
16	EXP	FFA	OFA	3	357.205	356.85	356.58	356.689	356.927	357.274	357.734	358.088	358.343	358.356	358.475	358.78	358.703	358.822	359.297	359.874	360.323	360.651	360.97	360.771	360.47	360.093	359.996	359.688	359.601	359.275	359.205	359.012	358.909	358.634	358.233	358.089	357.96	357.849	357.846	357.638	357.37	357.363	357.404	357.497	357.769	358.094	358.311	358.355	358.304
16	EXP	FFA	OFA	4	352.88	353.574	354.031	354.23	354.648	354.917	355.076	355.02	355.304	355.382	355.475	355.762	356.202	356.696	357.352	358.177	358.687	359.256	359.882	359.936	359.627	359.348	359.096	358.881	358.91	358.976	359.02	359.105	358.924	358.831	358.837	358.696	358.664	358.513	358.161	357.585	357.256	357.093	356.92	356.582	356.296	356.191	356.402	356.341	356.162
16	EXP	FFA	OFA	5	356.011	355.775	355.598	355.627	355.422	355.333	355.496	355.689	355.918	356.283	356.778	357.175	357.677	358.024	358.179	358.505	358.746	358.798	358.38	357.954	357.499	356.989	356.501	355.995	355.829	355.802	355.787	355.681	355.565	355.335	355.265	355.404	355.448	355.419	355.377	355.412	355.352	355.079	354.58	354.38	354.382	354.504	354.833	355.051	355.05
16	EXP	FFA	OFA	6	355.447	355.521	356.091	356.849	357.521	357.874	358.109	358.209	358.485	358.894	359.468	359.945	360.322	360.337	360.369	360.476	360.464	360.275	360.424	360.266	359.995	359.192	358.615	358.05	357.872	357.876	357.915	357.729	357.622	357.467	357.358	356.927	356.729	356.812	356.943	356.658	356.482	356.326	356.394	356.801	356.815	356.707	356.702	356.731	356.272
16	EXP	FFA	OFA	7	354.308	354.397	354.583	354.624	354.759	355.089	355.594	355.945	356.185	356.517	356.737	356.841	356.846	357.161	357.351	357.576	357.832	358.183	358.305	358.16	358.125	357.784	357.181	356.571	356.196	356.175	356.065	355.903	355.882	355.688	355.615	355.451	355.28	355.039	354.912	354.742	354.835	354.909	355.017	355.089	355.508	355.383	355.546	355.884	355.88
17	EXP	FFA	OFA	1	386.265	385.876	385.633	385.468	385.298	385.281	385.455	385.574	385.569	385.818	385.882	385.985	385.973	385.953	386.002	386.23	386.656	387.126	387.551	387.892	387.793	387.448	387.032	386.452	385.915	385.338	385.036	384.888	384.921	385.069	385.46	385.958	386.374	386.808	387.135	387.178	387.093	386.993	387.016	387.028	387.127	387.176	387.608	387.813	388.029
17	EXP	FFA	OFA	2	380.596	380.362	380.306	380.212	380.22	380.311	380.459	380.587	380.888	381.022	381.113	381.07	381.005	381.079	381.065	381.419	381.596	381.826	381.938	382.05	381.582	381.21	380.815	380.399	380.018	379.66	379.639	379.735	379.639	379.704	380.027	380.477	380.932	381.375	381.678	381.82	381.977	382.207	382.473	382.437	382.649	382.92	383.033	383.208	383.099
17	EXP	FFA	OFA	3	382.245	381.866	381.569	381.357	381.504	381.514	381.412	381.447	381.675	382.297	382.669	382.975	383.478	383.646	383.66	383.707	384.101	384.057	383.622	383.535	383.03	382.317	381.699	381.454	380.954	380.643	380.181	380.033	380.071	380.186	380.496	380.539	380.668	380.964	381.048	381.305	381.807	382.107	382.415	382.568	382.763	382.873	382.946	383.129	383.221
17	EXP	FFA	OFA	4	374.997	374.726	374.614	374.501	374.534	374.793	374.959	375.093	375.248	375.601	375.837	376.034	375.959	375.535	375.646	375.978	376.385	376.637	376.682	376.692	376.414	376.06	375.916	376.041	375.917	375.926	375.844	376.13	376.361	376.36	376.272	376.411	376.407	376.475	376.647	376.922	377.263	376.963	376.888	377.137	377.364	377.113	376.737	376.64	376.501
17	EXP	FFA	OFA	5	376.193	375.939	375.493	375.22	375.259	375.571	375.357	375.452	375.465	375.652	375.666	375.989	376.286	375.965	375.432	375.373	375.399	375.344	375.013	374.644	374.206	373.892	373.668	373.475	373.89	373.477	373.331	373.306	373.571	373.722	373.695	373.69	373.685	373.602	373.489	373.776	373.894	373.921	374.205	374.255	374.34	374.427	374.528	374.608	374.602
17	EXP	FFA	OFA	6	376.538	376.487	376.374	376.152	376.166	376.323	376.729	376.762	377.062	377.214	377.395	377.276	377.184	377.04	376.845	376.744	376.688	376.706	376.408	375.965	376.049	375.824	375.33	374.916	374.82	374.541	374.574	374.652	374.651	374.75	374.834	374.978	375.135	375.178	375.324	375.393	375.685	375.773	375.658	375.711	376.068	376.198	376.269	376.276	376.235
17	EXP	FFA	OFA	7	375.25	375.324	375.1	375.101	375.23	375.257	375.301	375.707	375.703	375.889	375.987	376.336	376.424	376.242	376.163	376.196	376.705	376.623	376.298	375.692	375.01	374.151	373.605	372.915	372.521	372.317	372.084	372.157	372.287	372.477	372.664	372.874	372.95	373.122	373.152	373.091	372.92	373.037	373.076	373.065	372.922	372.935	373.022	372.984	373.055
18	EXP	FFA	OFA	1	524.07	523.599	523.344	523.352	523.29	523.195	523.501	523.501	523.533	523.538	523.714	523.92	524.112	524.231	524.1	524.017	524.172	524.321	524.351	524.408	524.246	524.125	524.053	523.674	523.657	524.013	524.203	524.284	524.216	524.182	524.187	523.874	523.847	523.827	523.93	524.048	524.055	524.143	524.19	523.963	523.814	523.842	524.295	524.652	524.649
18	EXP	FFA	OFA	2	523.898	523.082	522.786	522.552	522.697	522.818	523.142	523.111	522.961	523.04	523.031	522.913	523.025	523.043	522.788	522.942	522.844	522.993	522.867	522.649	522.475	522.351	522.564	522.69	523.116	523.614	523.722	523.97	524.086	523.875	523.869	523.719	523.706	523.676	523.655	523.574	523.627	523.728	523.53	523.582	523.525	523.407	523.489	523.673	523.776
18	EXP	FFA	OFA	3	524.481	524.666	524.632	524.3	524.124	523.598	523.491	523.579	523.799	523.835	524.014	524.578	524.478	524.26	523.731	523.272	523.106	523.126	523.308	523.326	523.236	522.957	522.962	522.902	523.079	523.093	523.255	523.086	523.15	523.154	522.987	522.978	523.019	523.168	523.289	523.327	523.339	523.285	523.271	523.464	523.631	523.692	523.636	523.453	523.43
18	EXP	FFA	OFA	4	527.804	527.019	526.208	526.074	525.601	525.276	525.226	525.252	525.455	525.976	526.051	526.095	526.201	525.988	525.851	525.85	525.818	525.793	525.764	525.668	525.645	525.505	525.487	525.437	525.393	525.419	525.629	525.74	525.72	525.777	525.852	525.898	526.089	526.039	525.853	525.785	525.972	526.159	526.256	526.207	526.332	526.606	526.958	526.952	526.909
18	EXP	FFA	OFA	5	525.585	525.341	524.879	524.762	524.369	524.324	524.356	524.059	524.037	523.97	523.839	523.975	523.965	523.89	524.003	524.206	524.607	524.884	525.021	525.047	524.907	524.954	524.981	524.892	524.923	525.257	525.409	525.621	525.533	525.67	525.815	526.021	526.021	525.895	525.777	525.849	525.849	525.922	526.121	526.213	525.959	526.27	526.185	526.137	525.991
18	EXP	FFA	OFA	6	529.315	529.145	528.934	528.996	528.869	528.45	528.179	528.083	527.794	528.202	528.037	527.839	528.088	527.831	527.489	527.445	527.592	527.404	527.301	527.002	526.58	526.213	526.211	526.499	526.803	527.094	527.118	527.129	527.028	527.014	527.17	527.484	527.644	527.732	528.004	528.614	528.723	528.672	528.637	528.474	528.387	528.672	528.549	528.436	528.498
18	EXP	FFA	OFA	7	523.822	523.515	523.155	523.285	523.715	523.592	523.784	523.722	523.403	523.27	522.932	522.749	522.641	522.786	522.867	522.949	522.943	523.225	523.292	523.237	523.083	522.812	522.837	522.593	522.635	522.759	522.933	523.169	523.568	523.778	523.984	524.155	524.116	523.894	523.946	523.872	524.044	524.152	524.609	524.776	524.988	524.846	524.635	524.661	524.353
19	EXP	FFA	OFA	1	458.099	457.614	457.3	457.104	457.107	456.986	456.955	457.157	457.262	457.423	457.477	457.571	457.761	457.842	458.155	458.532	459.24	460.013	460.596	461.052	461.31	461.267	460.803	460.316	460.273	460.179	460.068	460.418	460.726	461.186	461.674	461.973	462.547	463.031	463.577	464.093	464.538	465.092	465.374	465.76	466.053	465.983	465.791	465.508	465.356
19	EXP	FFA	OFA	2	457.558	457.378	457.008	456.81	456.826	457.112	457.758	458.179	458.596	459.108	459.868	460.228	460.417	460.558	460.716	460.881	461.042	460.741	460.583	460.486	460.446	460.455	460.519	460.791	460.517	460.347	459.932	459.505	459.324	459.178	459.071	458.882	458.99	459.371	459.827	460.308	460.794	461.179	461.406	461.578	462.165	462.606	463.048	463.442	464.124
19	EXP	FFA	OFA	3	460.931	460.704	460.09	459.586	459.071	458.716	458.325	457.972	457.868	458.136	458.027	458.115	458.446	459.091	459.476	460.199	461.02	461.594	462.305	462.925	462.857	462.693	462.351	462.182	461.613	461.144	461.258	461.405	460.98	460.888	461.646	462.375	462.784	463.595	464.359	464.982	465.282	465.661	465.935	465.743	465.49	465.319	465.166	464.766	464.299
19	EXP	FFA	OFA	4	456.106	455.283	454.754	454.732	454.985	455.186	455.364	455.41	455.409	455.452	455.691	455.841	456.386	457.065	457.432	457.71	458.084	458.432	458.225	457.721	457.285	456.427	455.708	455.43	455.242	455.326	455.777	456.27	457.016	457.462	458.133	458.933	459.426	459.743	459.899	460.055	460.651	460.899	461.047	461.306	461.44	461.603	462.176	462.394	462.691
19	EXP	FFA	OFA	5	455.414	454.91	454.349	454.173	453.824	453.651	453.099	452.241	451.815	451.752	451.716	451.535	451.853	452.361	452.726	452.833	452.993	453.214	453.079	453.19	453.466	453.7	453.766	453.574	453.549	453.519	453.411	453.585	454.091	453.971	453.855	453.796	453.529	453.291	453.361	453.697	454.371	454.789	454.933	455.481	456.312	456.828	457.385	457.927	458.414
19	EXP	FFA	OFA	6	450.71	450.24	449.499	449.688	450.296	450.852	451.263	451.472	452.014	452.74	453.191	453.774	454.049	454.625	455.016	455.323	455.337	455.484	455.476	455.558	455.359	454.894	454.552	454.367	454.45	454.161	454.359	454.536	454.551	454.486	454.399	454.358	454.579	454.919	455.189	455.296	455.28	455.871	456.292	456.829	457.437	457.825	457.974	458.17	458.257
19	EXP	FFA	OFA	7	452.984	452.393	452.176	452.421	452.563	452.73	452.753	452.81	452.971	453.456	453.609	453.782	454.047	454.523	454.942	455.215	455.218	455.197	455.316	455.566	455.546	455.389	455.443	455.615	455.841	455.894	456.006	456.007	456.128	456.016	456.005	456.116	456.103	456.049	455.929	456.269	456.624	457.179	457.679	458.126	458.552	458.618	458.977	459.542	459.588
20	EXP	FFA	OFA	1	332.149	331.749	331.645	331.647	331.57	331.667	331.752	331.749	331.708	331.74	331.759	331.947	332.113	332.085	332.176	332.707	333.155	333.844	334.743	335.445	335.79	335.881	335.77	335.396	335.188	335.207	335.305	335.257	335.207	335.098	334.939	334.471	334.47	334.693	335.039	335.034	335.255	335.271	335.163	334.975	334.941	335.037	334.821	334.852	334.95
20	EXP	FFA	OFA	2	333.039	332.91	332.968	332.901	333.033	332.729	332.516	332.008	331.852	331.948	332.078	332.137	332.316	332.366	332.289	332.338	332.609	332.99	333.767	334.222	334.624	334.797	334.932	334.965	334.883	334.543	334.274	333.975	333.925	334.077	334.161	334.324	334.425	334.445	334.52	334.496	334.482	334.679	334.999	335.114	335.14	335.141	335.008	334.867	334.487
20	EXP	FFA	OFA	3	332.038	332.013	331.876	332.001	332.055	332.168	332.266	332.347	332.336	332.386	332.643	332.901	333.004	333.231	333.254	333.466	333.7	334.137	334.603	334.816	335.157	335.315	335.334	335.26	335.205	335.538	335.794	335.804	335.466	335.033	334.786	334.633	334.494	334.737	334.978	335.37	335.675	335.819	335.835	335.765	335.486	335.199	334.898	334.724	334.256
20	EXP	FFA	OFA	4	344.598	344.889	344.988	345.136	345.2	345.267	345.382	345.286	345.372	345.363	345.555	345.586	345.768	345.94	346.059	346.326	346.707	347.345	348.001	348.182	348.306	348.227	348.158	347.541	347.222	346.929	346.703	346.61	346.524	346.811	347.145	347.324	347.59	347.804	348.106	348.299	348.397	348.345	348.301	348.064	347.988	347.748	347.609	347.7	347.832
20	EXP	FFA	OFA	5	338.372	338.489	338.162	338.093	338.31	338.655	338.732	339.051	339.044	339.06	339.038	339.222	339.321	339.64	340.14	340.423	340.806	341.44	342.049	342.251	342.302	342.587	342.399	341.846	341.635	341.559	341.79	341.586	341.441	341.336	341.359	341.128	340.844	340.502	340.53	340.675	340.795	340.642	340.73	340.597	340.472	340.183	339.968	339.752	339.695
20	EXP	FFA	OFA	6	335.39	335.385	335.362	335.423	335.535	335.67	335.857	335.809	335.933	335.959	335.98	335.88	335.801	335.516	335.505	335.57	335.888	336.575	337.324	338.197	338.935	339.335	339.304	339.018	338.777	338.672	338.754	339.042	339.355	339.524	339.645	339.697	339.734	339.833	339.972	340.22	340.309	340.459	340.489	340.398	340.245	340.272	340.063	340.053	340.004
20	EXP	FFA	OFA	7	333.409	333.204	333.069	332.974	332.815	332.954	332.882	332.967	333.155	333.307	333.392	333.382	333.441	333.575	333.695	333.668	333.763	334.248	334.625	334.929	335.052	334.947	334.664	334.472	334.511	334.651	334.894	335.186	335.459	335.726	335.849	335.807	335.664	335.78	335.787	335.807	335.777	335.749	336.043	335.933	335.633	335.221	334.886	334.51	334.791
21	EXP	FFA	OFA	1	386.183	386.069	385.927	385.956	386.036	386.268	386.19	386.135	386.019	386.021	385.893	385.74	385.721	385.715	385.803	386.232	386.571	386.983	387.345	387.452	387.302	386.837	386.474	386.071	385.792	385.719	385.904	385.992	386.164	386.217	386.178	386.037	385.967	386.088	386.164	386.214	386.298	386.304	386.39	386.499	386.596	386.579	386.643	386.599	386.581
21	EXP	FFA	OFA	2	381.617	381.463	381.503	381.519	381.619	381.718	381.825	381.905	381.958	381.887	381.939	381.902	381.905	381.918	382.004	382.114	382.6	383.047	383.29	383.428	383.334	382.981	382.663	382.613	382.692	382.776	382.958	382.948	382.903	382.851	382.718	382.782	382.908	382.921	383.104	383.252	383.195	383.123	383.119	383.115	383.286	383.383	383.335	383.243	383.026
21	EXP	FFA	OFA	3	384.882	384.788	384.776	384.736	384.707	384.735	384.837	384.946	385.021	385.089	385.184	385.244	385.366	385.736	385.967	386.055	386.001	386.109	386.078	385.723	385.472	385.347	385.271	385.332	385.424	385.516	385.355	385.537	385.663	385.794	385.69	385.912	386.078	386.096	386.163	386.262	386.273	386.358	386.492	386.545	386.551	386.515	386.368	386.145	386.207
21	EXP	FFA	OFA	4	386.994	387.021	386.835	386.838	386.948	386.915	387.061	387.129	387.139	387.086	387.146	386.823	386.804	386.925	386.752	386.967	387.386	387.753	387.906	387.961	387.847	387.562	387.384	387.339	387.236	387.335	387.612	387.872	387.898	387.735	387.625	387.571	387.634	387.712	387.872	388.046	388.361	388.361	388.448	388.442	388.428	388.327	388.347	388.284	388.236
21	EXP	FFA	OFA	5	386.191	386.174	386.18	386	386.12	386.159	385.958	385.929	385.957	385.951	385.987	386.062	386.129	386.209	386.276	386.612	387.09	387.499	387.612	387.336	387.132	386.995	386.827	386.939	386.951	386.848	386.813	386.928	386.943	387.022	387.152	387.094	386.955	386.939	386.965	387.076	387.309	387.343	387.242	387.522	387.464	387.49	387.372	387.568	387.566
21	EXP	FFA	OFA	6	387.374	387.318	387.251	387.362	387.407	387.327	387.368	387.444	387.499	387.743	387.908	387.965	387.969	387.871	387.795	387.996	388.342	388.559	388.664	388.637	388.462	388.184	387.983	387.903	387.924	388.057	388.161	388.114	387.968	387.846	387.877	388.008	388.198	388.268	388.047	388.043	388.14	388.187	388.206	388.448	388.517	388.473	388.695	388.962	388.984
21	EXP	FFA	OFA	7	389.083	388.992	388.96	389.097	389.215	389.558	389.81	389.819	389.887	390.014	389.795	389.883	390.15	390.355	390.666	391.041	391.098	391.027	390.958	390.805	390.267	389.85	389.695	389.657	389.493	389.66	389.729	389.889	390.187	390.421	390.368	390.409	390.394	390.544	390.48	390.569	390.8	390.695	390.642	390.61	390.554	390.623	390.714	390.533	390.535
22	EXP	FFA	OFA	1	378.045	377.194	376.349	376.119	376.223	376.311	376.846	377.228	377.597	377.859	378.239	378.546	379.198	379.332	379.8	380.094	380.28	380.559	381.492	382.229	382.939	383.544	384.126	384.307	384.359	384.467	383.952	383.937	383.664	383.565	383.626	383.725	383.663	383.401	382.988	382.47	382.165	381.919	381.865	381.645	381.464	381.607	381.963	382.615	383.134
22	EXP	FFA	OFA	2	386.543	386.04	385.486	385.081	384.879	384.912	385.031	385.172	385.262	385.315	385.536	385.763	386.201	386.123	386.04	386.001	386.123	386.459	387.092	388.063	388.81	389.322	389.937	390.447	390.45	390.371	390.253	389.808	389.58	389.614	389.742	389.619	389.509	389.596	389.748	389.812	389.875	389.988	390.176	390.303	390.321	390.482	390.367	390.689	390.856
22	EXP	FFA	OFA	3	385.255	385.237	385.014	384.933	384.866	384.723	384.643	384.741	384.961	385.152	385.291	385.43	385.661	385.6	385.502	385.514	385.696	386.057	386.452	387.154	387.743	388.188	388.767	389.299	389.462	389.541	389.713	389.828	390.034	390.372	390.854	390.791	390.628	390.734	390.803	390.816	390.686	390.61	390.37	390.279	390.329	390.341	390.502	390.564	390.684
22	EXP	FFA	OFA	4	389.544	388.804	388.314	388.003	387.763	387.613	387.225	387.066	387.484	388.07	388.446	389.178	389.987	390.699	391.58	392.548	393.266	393.871	394.407	394.994	395.597	396.25	396.291	396.384	396.584	396.699	396.643	396.706	396.993	397.032	396.917	396.652	396.327	396.202	396.171	396.337	396.211	396.294	395.928	396.02	396.046	395.887	395.728	395.807	395.904
22	EXP	FFA	OFA	5	382.919	382.795	383.024	383.099	383.41	383.678	383.604	383.707	383.689	383.833	383.645	383.48	383.295	383.044	382.888	382.845	383.095	383.816	384.414	385.019	385.531	385.799	386.029	386.041	386.142	386.306	386.407	386.574	386.884	387.336	387.441	387.057	386.63	386.386	386.467	386.616	386.759	386.85	386.962	387.106	386.941	386.734	386.709	386.48	386.317
22	EXP	FFA	OFA	6	388.463	388.459	388.525	388.645	388.665	388.844	388.727	388.675	388.828	388.921	389.163	388.979	389.267	389.28	389.39	389.43	389.321	389.523	389.806	390.027	390.33	390.347	390.392	390.463	390.801	391.085	391.206	391.262	391.509	391.834	392.095	392.206	392.416	392.317	392.172	392.121	391.999	392.009	392.297	392.585	392.754	392.928	393.041	393.317	393.511
22	EXP	FFA	OFA	7	381.227	381.34	381.456	381.5	381.701	381.771	381.755	381.863	381.959	382.112	382.228	382.314	382.336	382.633	382.7	382.746	382.65	382.673	382.9	383.438	383.519	383.837	384.16	384.392	384.589	384.687	384.623	384.679	384.716	384.911	385.039	385.11	385.165	385.102	384.919	384.914	384.965	384.851	384.882	385.174	385.213	385.288	385.223	385.192	384.985
23	CONT	FFA	OFA	1	480.442	480.44	480.42	480.322	480.429	480.774	480.945	480.801	480.956	481.3	481.562	481.599	481.677	481.546	481.468	481.311	481.323	481.49	481.588	481.384	481.264	480.871	480.154	479.646	479.067	478.756	478.414	478.291	478.397	478.182	477.975	477.695	477.531	477.124	476.947	476.738	476.637	476.739	476.896	477.286	477.293	477.405	477.636	477.848	477.686
23	CONT	FFA	OFA	2	478.278	478.257	478.175	478.244	478.312	478.393	478.718	478.923	479.024	479.214	479.622	479.962	480.121	480.114	480.004	479.824	480.068	480.342	480.347	479.855	479.355	478.462	477.585	476.934	476.449	476.227	476.222	476.249	476.381	476.504	476.563	476.192	476.153	476.361	476.446	476.839	477.007	477.518	477.876	477.99	477.985	477.999	478.077	478.161	478.292
23	CONT	FFA	OFA	3	475.908	475.659	475.339	475.084	474.934	474.829	474.636	474.42	474.335	474.148	474.084	473.849	473.801	473.74	474.06	474.666	475.128	475.251	475.33	474.946	474.473	474.042	473.786	473.678	473.684	473.493	473.606	473.678	473.789	473.796	473.491	473.231	473.195	473.323	473.508	473.749	474.055	474.558	474.876	475.136	475.227	475.443	475.582	475.47	475.794
23	CONT	FFA	OFA	4	475.913	475.786	476.033	476.211	476.066	476.023	475.881	475.654	475.411	475.33	475.197	475.333	475.448	475.462	475.407	475.174	475.128	475.069	475.114	475.082	475.052	475.034	474.886	474.84	475.011	475.087	475.086	475.005	475.116	475.444	475.755	475.843	476.137	476.395	476.448	476.157	475.904	475.509	475.216	475.136	475.278	475.332	475.363	475.4	475.893
23	CONT	FFA	OFA	5	477.204	476.878	476.782	476.573	476.827	477.135	477.307	477.348	477.456	477.517	477.437	477.529	477.26	477.083	476.952	476.953	477.19	477.305	477.23	476.938	476.613	475.994	475.581	475.051	474.5	474.206	473.957	474.023	474.194	474.439	474.563	474.403	474.374	474.579	474.594	474.821	474.906	474.908	474.894	474.977	475.092	475.229	475.223	475.291	475.402
23	CONT	FFA	OFA	6	472.67	472.516	472.294	472.118	472.282	472.477	472.567	472.623	472.83	473.217	473.438	473.742	473.765	473.761	473.559	473.584	473.757	473.641	473.507	473.405	473.392	473.274	473.235	473.088	472.951	472.862	472.83	472.754	472.715	472.493	472.537	472.838	473.175	473.284	473.4	473.57	473.809	473.976	474.058	474.063	474.414	474.517	474.731	475.02	475.136
23	CONT	FFA	OFA	7	472.819	472.905	472.898	473.297	473.657	473.485	473.486	473.594	473.757	473.969	474.281	474.561	474.72	474.772	474.873	474.949	475.391	475.69	475.72	475.406	475.013	474.734	474.225	473.677	473.385	473.437	473.346	473.396	473.505	473.437	473.425	473.358	473.347	473.343	473.273	473.572	473.648	473.65	473.742	473.916	474.059	474.411	474.658	474.776	474.934
24	CONT	FFA	OFA	1	466.369	466.223	466.04	466.288	465.845	465.366	464.881	464.865	464.844	465.107	465.353	465.417	465.413	465.364	464.968	465.055	465.304	465.553	465.909	465.828	465.655	465.407	465.226	465.338	465.446	465.812	465.783	465.979	466.073	466.193	466.054	465.928	465.68	465.473	465.425	465.44	465.252	465.37	465.492	465.641	465.792	466.037	466.072	466.291	466.185
24	CONT	FFA	OFA	2	468.947	468.772	468.519	468.431	468.557	468.594	468.402	468.437	468.633	468.663	468.679	468.634	468.64	468.589	468.677	468.718	469.019	469.05	468.693	468.157	467.676	467.42	467.009	466.911	466.906	466.906	467.045	467.087	467.252	467.334	467.432	467.519	467.442	467.362	467.256	467.109	467.114	467.356	467.463	467.416	467.463	467.424	467.189	467.083	467.151
24	CONT	FFA	OFA	3	468.238	468.159	468.352	469.028	469.295	469.317	469.104	468.816	468.621	468.079	467.902	467.819	467.49	467.355	467.479	467.421	467.609	467.818	467.678	467.233	466.631	466.195	465.699	465.421	465.374	465.262	465.111	464.978	464.9	464.981	465.053	464.96	464.799	464.784	464.769	464.893	464.854	464.76	464.544	464.317	464.275	464.305	464.443	464.788	464.929
24	CONT	FFA	OFA	4	469.343	469.166	468.65	468.092	467.797	467.614	467.132	467.007	467.491	467.219	467.311	467.057	467.074	467.297	467.979	468.033	468.096	467.978	467.666	466.924	466.46	466.428	466.095	466.181	466.214	466.368	466.135	466.253	466.138	466.237	466.351	466.568	466.691	467.026	466.715	467.033	467.319	466.985	467.177	466.783	467.147	466.997	466.979	467.116	466.665
24	CONT	FFA	OFA	5	469.75	469.846	469.811	469.927	470.041	469.587	468.935	469.256	468.861	468.794	468.548	468.664	468.428	468.307	468.346	468.651	468.687	468.799	468.683	468.344	468	467.828	467.802	467.791	467.872	467.768	467.925	468.3	468.33	468.372	468.589	468.57	468.328	467.895	467.611	467.523	467.437	467.344	467.328	467.389	467.484	467.824	468.041	468.213	468.354
24	CONT	FFA	OFA	6	472.779	472.471	472.243	471.796	471.632	471.415	471.401	471.672	471.787	471.497	471.078	470.759	470.598	470.331	470.499	470.786	471.059	471.129	471.113	470.888	470.422	469.711	469.654	469.688	469.542	469.509	469.446	469.429	469.51	469.617	469.62	469.639	469.476	469.171	469.247	469.075	469.07	469.165	469.058	469.047	469.116	469.005	469.146	469.198	469.37
24	CONT	FFA	OFA	7	471.76	471.56	471.388	471.236	471.256	471.007	470.71	470.663	470.686	470.584	470.59	470.507	470.566	470.722	470.985	471.574	472.224	472.45	472.505	472.639	472.385	472.342	472.329	472.337	472.326	472.256	471.944	471.921	472.082	471.965	472.394	472.358	472.317	472.456	472.286	472.271	472.451	472.69	472.772	472.765	472.761	472.9	472.885	473.304	473.346
25	CONT	FFA	OFA	1	353.209	352.578	352.274	351.831	351.658	351.691	351.626	351.442	351.505	351.78	351.874	352.154	352.334	352.533	352.797	353.04	353.449	353.869	354.277	354.656	354.905	355.068	355.259	355.285	355.317	355.155	355.105	355.104	354.94	355.102	355.019	355.235	355.085	354.889	354.915	354.835	354.783	354.759	354.894	354.912	354.855	355.137	355.279	355.505	355.395
25	CONT	FFA	OFA	2	349.33	349.036	348.796	348.947	348.891	348.75	348.921	349.274	349.181	349.111	349.142	349.263	349.273	349.328	349.601	349.82	350.098	350.146	350.138	350.239	350.179	349.982	349.841	349.714	349.325	349.05	348.99	348.927	348.807	348.795	348.917	348.945	349.083	349.173	349.241	349.231	349.3	349.258	349.363	349.508	349.7	349.698	349.869	350.107	350.268
25	CONT	FFA	OFA	3	349.103	348.868	348.658	348.72	348.693	348.614	348.658	348.579	348.579	348.679	348.912	349.082	349.382	349.704	349.976	350.295	350.49	350.969	351.389	351.716	352.064	352.256	352.066	351.705	351.294	350.976	350.587	350.272	349.962	349.802	349.77	349.649	349.591	349.559	349.518	349.596	349.728	349.756	349.89	349.971	350.002	350.144	350.201	350.179	350.155
25	CONT	FFA	OFA	4	356.993	356.8	356.861	356.768	356.483	356.378	356.136	356.069	356.308	356.646	357.076	357.332	357.53	357.681	357.898	357.768	357.763	357.952	357.882	357.517	357.136	356.865	356.417	355.975	355.514	355.237	354.877	354.732	354.695	354.725	354.599	354.542	354.394	354.472	354.683	354.836	355.135	355.175	355.362	355.48	355.467	355.462	355.556	355.726	355.783
25	CONT	FFA	OFA	5	353.778	353.653	353.555	353.51	353.606	353.675	353.718	353.865	354.081	354.466	354.823	355.124	355.399	355.766	356.063	356.237	356.389	356.695	356.879	357.045	357.25	357.655	357.973	358.189	358.181	358.346	358.268	358.172	358.14	358.194	358.234	358.289	358.353	358.507	358.523	358.591	358.586	358.593	358.544	358.518	358.583	358.782	359.005	359.093	359.217
25	CONT	FFA	OFA	6	354.405	354.315	354.221	354.253	354.267	354.478	354.484	354.531	354.711	354.931	355.053	355.352	355.644	355.722	355.763	355.77	355.97	355.981	355.841	355.654	355.345	355.076	354.682	354.124	353.546	353.154	352.906	352.648	352.453	352.314	352.419	352.462	352.588	352.846	353.084	353.202	353.285	353.505	353.734	353.799	353.814	353.784	353.776	353.814	353.659
25	CONT	FFA	OFA	7	356.469	356.122	355.874	355.849	355.96	356.038	356.156	356.164	355.963	356.003	355.702	355.828	356.061	356.21	356.062	356.023	356.059	356.115	356.022	355.849	355.617	355.096	354.523	353.753	352.817	352.171	351.575	351.143	350.927	350.883	351.056	351.241	351.417	351.604	351.867	352.115	352.212	352.377	352.305	352.252	352.254	352.409	352.462	352.656	352.734
26	CONT	FFA	OFA	1	340.802	340.852	340.843	340.839	340.766	340.695	340.644	340.627	340.772	340.611	340.417	340.523	340.447	340.379	340.438	340.599	340.858	340.956	341.056	340.772	340.525	340.431	340.027	340.166	340.417	340.762	340.605	340.56	340.362	339.943	339.576	339.502	339.331	339.305	339.296	339.375	339.331	339.473	339.675	339.589	339.566	339.645	339.494	339.597	339.81
26	CONT	FFA	OFA	2	335.754	335.51	335.589	335.521	335.363	335.281	335.276	335.054	334.959	334.997	334.934	334.984	335.108	334.956	335.112	335.378	335.66	336.052	336.498	336.829	336.984	336.572	336.253	336.158	335.826	335.927	335.938	335.932	335.912	336.043	336.128	336.007	336.075	335.917	335.82	335.896	336.063	335.857	335.856	335.917	335.863	335.937	336	335.898	336.035
26	CONT	FFA	OFA	3	335.164	334.894	334.721	334.759	334.673	334.866	334.81	335.089	335.056	335.059	335.309	335.12	335.31	335.442	335.37	335.426	335.782	336.041	336.217	336.266	336.105	335.858	335.663	335.512	335.31	335.159	335.004	334.919	334.853	334.835	334.738	334.856	334.677	334.468	334.422	334.165	334.217	334.334	334.391	334.626	334.651	334.755	334.981	334.824	334.871
26	CONT	FFA	OFA	4	332.795	332.61	332.506	332.458	332.276	332.383	332.459	332.563	332.607	332.39	332.465	332.52	332.527	332.835	333.151	333.478	333.748	333.982	334.175	334.032	333.621	333.332	333.218	333.32	333.214	333.162	333.31	333.332	333.377	333.351	333.422	333.376	333.269	333.235	333.337	333.327	333.287	333.241	333.076	333.003	332.906	333.139	333.345	333.491	333.644
26	CONT	FFA	OFA	5	332.706	332.507	332.3	332.173	331.986	331.701	331.339	331.186	330.959	330.94	330.952	331.189	331.242	331.493	331.828	332.06	332.414	332.706	332.85	332.757	332.654	332.435	332.336	332.368	332.407	332.385	332.687	332.914	333.124	333.02	332.922	332.755	332.578	332.243	332.185	332.111	332.399	332.428	332.612	332.693	332.615	332.409	332.364	332.336	332.297
26	CONT	FFA	OFA	6	331.489	331.61	331.776	331.822	331.915	332.015	331.808	331.752	331.594	331.427	331.376	331.247	331.165	331.325	331.19	331.272	331.386	331.521	331.729	331.559	331.244	331.06	330.751	330.756	330.855	330.936	330.861	330.516	330.313	330.258	330.278	330.413	330.528	330.565	330.514	330.44	330.322	330.467	330.441	330.589	330.885	330.958	331.137	331.152	331.05
26	CONT	FFA	OFA	7	330.899	330.749	330.662	330.503	330.27	330.159	330.117	330.085	329.935	329.828	329.599	329.666	329.535	329.533	329.832	330.039	330.29	330.529	330.564	330.689	330.64	330.601	330.655	330.591	330.705	330.88	331.022	331.251	331.28	331.38	331.32	331.296	331.087	330.961	331.084	330.97	330.832	330.787	330.584	330.575	330.761	330.966	331.206	331.492	331.591
27	CONT	FFA	OFA	1	423.385	423.278	423.354	423.391	423.52	423.674	424.042	424.349	424.733	424.901	424.988	424.917	425.096	425.425	425.673	425.856	425.928	426.053	426.259	426.839	427.251	427.065	426.924	426.583	426.508	426.254	426.219	426.156	426.176	426.073	425.955	425.691	425.637	425.678	425.654	425.517	425.401	425.507	425.662	425.835	425.969	425.992	426.176	426.394	426.411
27	CONT	FFA	OFA	2	426.767	427.116	427.124	426.769	426.745	426.777	426.932	426.907	426.973	427.374	427.476	427.587	427.817	428.729	429.122	429.058	428.579	429.017	429.274	429.574	429.998	429.77	429.592	429.178	428.732	427.75	427.047	426.638	426.233	426.069	425.603	425.592	426.01	426.249	426.139	425.804	426.313	426.51	426.51	426.451	426.341	426.299	426.727	426.821	426.969
27	CONT	FFA	OFA	3	429.264	429.182	429.33	429.281	429.703	429.994	430.142	430.375	430.584	430.624	430.535	430.43	430.597	431.02	431.266	431.548	432.288	432.356	432.739	433.16	433.252	432.851	432.711	432.417	432.141	431.887	431.572	431.584	431.389	430.738	430.654	430.503	430.567	430.952	431.52	431.692	432.344	432.533	432.638	432.433	432.156	431.787	431.657	431.449	431.704
27	CONT	FFA	OFA	4	425.331	425.601	425.651	425.86	426.013	426.089	426.184	426.19	425.841	425.705	425.463	425.476	425.818	426.265	426.298	426.825	427.326	427.673	427.981	428.229	428.114	428.031	427.772	427.589	427.212	426.882	426.612	426.647	426.157	426.264	426.266	426.296	426.412	426.506	426.594	426.688	426.664	426.653	426.626	426.599	426.57	426.447	426.209	425.965	425.814
27	CONT	FFA	OFA	5	426.958	427.179	427.64	428.009	428.223	428.28	428.283	428.069	428.143	428.205	428.506	428.78	429.062	429.569	429.807	430.06	430.375	430.662	430.711	430.613	430.457	430.058	429.689	429.605	429.375	429.128	428.791	428.691	428.479	428.239	428.225	428.449	428.944	429.381	429.341	429.246	429.25	429.239	429.355	429.3	429.195	429.351	429.819	430.081	430.028
27	CONT	FFA	OFA	6	426.827	426.948	427.14	427.166	427.19	427.281	427.558	427.522	427.688	427.971	428.113	428.299	428.243	428.415	428.611	428.859	429.303	429.475	429.562	429.619	429.499	429.406	429.096	428.82	428.839	428.745	428.6	428.194	428.131	428.21	428.597	428.999	429.012	429.294	429.471	429.587	429.721	429.832	429.817	429.544	429.293	429.22	429.051	428.992	429.315
27	CONT	FFA	OFA	7	428.545	428.609	428.499	428.574	429.772	429.627	429.247	429.006	428.906	429.142	429.562	430.105	429.892	430.353	430.367	431.141	431.502	431.787	431.933	431.939	432.205	432.31	432.104	431.954	431.745	431.58	431.216	430.214	429.778	429.463	429.349	429.485	429.055	428.875	429.124	429.534	429.939	430.668	431.048	430.803	430.481	430.484	430.923	431.314	431.368
28	CONT	FFA	OFA	1	337.777	337.684	337.998	338.284	338.515	338.777	338.953	338.903	338.799	338.864	338.932	339.021	338.983	339.087	339.185	339.202	339.565	339.84	340.1	340.211	340.463	340.766	340.767	340.722	340.419	340.211	340.138	340.384	340.507	340.534	340.78	341.082	341.433	341.781	342.143	342.373	342.76	343.033	343.06	343.183	343.262	343.121	343.231	343.233	343.146
28	CONT	FFA	OFA	2	336.287	336.471	336.814	337.202	337.583	337.972	338.366	338.422	338.227	337.844	337.633	337.959	338.234	338.363	338.28	338.21	338.348	338.606	338.612	338.567	338.168	337.569	337.455	337.704	338.015	338.052	338.064	338.243	338.332	338.331	338.189	338.085	337.855	337.807	338.152	338.542	338.771	338.791	338.696	338.963	339.387	339.822	340.04	340.238	340.386
28	CONT	FFA	OFA	3	335.591	335.476	335.297	335.39	335.546	335.567	335.812	336.153	336.684	337.271	337.882	338.364	338.851	339.185	339.314	339.365	339.185	339.039	338.774	338.558	338.337	338.36	338.498	338.541	338.589	338.429	338.157	337.942	337.769	337.585	337.485	337.247	337.077	337.034	337.026	337.087	337.513	338.197	338.628	338.906	338.958	339.185	339.475	339.693	339.788
28	CONT	FFA	OFA	4	335.078	335.366	335.635	335.788	336.01	336.195	336.545	336.791	337.059	337.246	337.218	337.03	337.023	337.246	337.562	337.701	338.282	338.72	338.835	338.824	338.622	338.55	338.633	338.771	338.745	338.568	338.509	338.52	338.487	338.358	338.359	338.753	339.02	339.207	339.286	339.452	339.611	339.834	339.708	339.756	339.989	340.065	340.084	339.791	339.932
28	CONT	FFA	OFA	5	334.263	334.427	334.612	334.53	334.055	333.836	333.726	333.709	333.836	333.847	333.77	333.919	334.021	334.389	334.742	335.349	335.937	336.161	335.971	335.537	335.051	334.926	334.875	334.824	335.144	335.495	335.542	335.537	336.167	336.623	337.047	337.37	337.48	337.846	338.412	339.401	339.878	340.108	340.348	340.249	340.017	339.942	339.93	339.61	339.272
28	CONT	FFA	OFA	6	331.781	331.811	332.038	332.38	332.692	333.055	333.331	333.662	333.943	334.371	334.417	334.633	334.911	335.079	335.183	335.58	335.843	336.259	336.527	336.723	336.352	336.288	336.213	336.207	336.131	336.065	336.198	336.353	336.49	336.616	336.739	336.974	337.311	337.241	337.277	337.17	336.972	336.775	336.729	336.915	337.111	337.329	337.722	337.838	337.802
28	CONT	FFA	OFA	7	332.436	332.464	332.745	333.241	333.755	333.862	333.766	333.774	333.733	333.898	334.15	334.53	334.869	334.997	335.633	335.906	336.14	336.322	336.439	336.143	335.672	335.087	334.525	334.252	334.233	334.111	333.903	333.987	334.119	334.141	334.053	334.442	335.191	335.668	336.169	336.202	336.623	336.655	336.506	336.545	336.66	337.078	337.059	336.925	336.799
29	CONT	FFA	OFA	1	346.026	345.53	344.97	344.873	344.74	344.73	344.931	345.142	345.502	345.796	345.993	346.06	346.24	345.861	345.606	345.633	346.26	346.895	347.466	347.938	348.789	349.093	349.163	348.954	348.504	348.148	347.604	347.183	346.753	346.65	346.456	346.133	345.739	345.744	345.662	345.788	345.872	345.738	345.537	345.336	345.454	345.517	345.45	345.243	345.235
29	CONT	FFA	OFA	2	348.704	348.378	348.464	348.443	348.429	348.219	348.061	348.431	348.596	348.726	348.78	348.699	349.118	349.581	349.698	349.786	349.672	350.065	350.262	350.637	350.627	350.698	350.608	350.378	349.91	349.772	349.686	349.684	349.888	349.758	349.618	349.582	349.426	349.043	348.77	348.792	348.881	348.863	349.087	349.218	349.302	349.512	349.403	349.312	349.425
29	CONT	FFA	OFA	3	348.36	347.699	347.458	347.458	347.575	348.027	348.066	348.507	349.2	349.399	349.606	349.549	349.629	349.912	350.071	350.146	350.366	350.667	350.873	351.374	351.689	351.689	351.546	351.434	351.422	351.474	351.394	351.183	350.986	350.295	350.025	349.93	349.997	350.094	350.134	350.132	350.07	350.28	350.416	350.487	350.628	350.744	350.687	350.646	350.395
29	CONT	FFA	OFA	4	341.795	342.028	341.839	341.662	341.961	342.128	342.525	342.782	343.33	343.449	344.362	345.343	346.216	346.834	347.226	347.047	347.191	347.095	346.976	346.757	346.89	346.448	346.11	345.629	345.477	345.134	344.761	344.725	344.6	344.498	344.23	344.286	344.414	344.942	345.004	345.048	345.544	345.81	346.083	346.409	346.455	346.648	346.937	346.872	346.841
29	CONT	FFA	OFA	5	342.01	342.039	341.933	341.524	341.52	341.774	341.848	342.078	342.718	343.399	343.805	344.543	345.168	345.819	346.424	346.881	347.396	347.53	347.863	347.833	347.476	347.175	346.994	347.133	346.988	346.348	346.094	346.13	345.611	345.426	345.35	345.034	345.004	345.133	345.178	345.254	345.152	345.311	345.449	345.8	345.782	345.877	345.783	345.756	345.859
29	CONT	FFA	OFA	6	345.923	345.974	346.021	346.167	346.144	346.239	346.231	346.323	346.592	347.103	347.486	347.781	348.09	348.739	349.546	349.523	349.374	349.128	348.986	349.549	349.323	349.361	349.304	349.28	348.989	348.78	348.726	348.315	347.941	347.926	348.011	348.33	348.658	349.116	349.384	349.548	349.378	349.364	349.293	349.362	349.839	350.2	350.435	350.523	350.544
29	CONT	FFA	OFA	7	348.937	348.638	348.316	347.829	347.675	347.65	347.511	347.643	347.841	347.705	348.122	348.626	349.244	349.676	349.784	350.051	350.283	350.708	351.066	351.483	351.802	352.037	352.488	352.18	351.775	351.938	351.505	351.514	351.353	350.999	350.56	350.509	350.428	350.217	350.075	350.29	350.094	349.917	349.809	349.982	350.428	350.874	351.414	351.736	351.863
30	CONT	FFA	OFA	1	419.02	418.961	418.892	418.929	418.959	418.91	419.05	419.07	419.31	419.554	419.729	419.678	419.625	419.809	419.826	419.952	420.215	420.692	420.968	421.067	421.05	420.921	420.697	420.568	420.314	419.929	419.839	419.798	419.596	419.315	419.258	419.467	419.741	419.796	420.105	420.218	420.361	420.528	420.706	420.839	421.064	421.361	421.445	421.357	421.453
30	CONT	FFA	OFA	2	417.923	418.119	418.162	418.393	418.566	418.537	418.597	418.644	418.511	418.148	418.026	418.035	418.064	418.031	418.292	418.715	419.326	419.801	420.14	420.412	420.503	420.303	419.979	419.607	419.152	418.854	418.689	418.783	418.876	418.797	419.018	419.108	419.059	419.087	419.26	419.425	419.643	419.86	420.282	420.573	420.78	420.811	420.926	420.895	420.747
30	CONT	FFA	OFA	3	418.057	417.979	417.824	417.724	417.866	418.042	418.194	418.489	418.784	418.858	418.969	418.924	419.09	419.18	419.374	419.793	420.068	420.497	420.773	420.685	420.447	420.402	420.004	419.943	419.787	419.897	419.736	419.714	419.676	419.719	419.822	419.751	419.737	419.797	419.807	419.886	420.214	420.399	420.685	420.876	421.005	421.074	421.127	420.923	420.666
30	CONT	FFA	OFA	4	418.303	418.444	418.221	418.069	418.198	418.313	418.399	418.603	418.818	418.83	418.762	418.623	418.509	418.439	418.544	418.93	419.485	419.838	420.139	420.236	420.242	419.893	419.615	419.71	419.402	419.261	419.22	419.049	418.89	418.757	418.986	419.113	419.215	419.218	419.301	419.608	419.87	419.857	419.793	419.714	419.756	419.977	420.192	420.306	420.306
30	CONT	FFA	OFA	5	418.786	418.93	418.663	418.645	419.009	419.113	419.047	418.838	418.647	418.667	418.65	418.955	419.118	419.496	419.876	420.306	420.534	420.749	420.885	420.7	420.687	420.58	420.451	420.396	420.454	420.609	420.985	421.033	421.234	421.349	421.502	421.265	421.216	421.274	421.364	421.589	421.884	421.872	422.044	421.988	421.946	421.757	421.845	421.981	422.075
30	CONT	FFA	OFA	6	417.897	417.583	417.508	417.718	417.621	417.666	417.826	417.943	418.058	418.161	418.14	418.515	418.737	418.406	418.538	418.949	419.472	419.76	419.997	420.103	420.109	420.148	419.849	419.66	419.322	419.162	419.018	418.86	418.8	419.041	419.108	419.389	419.774	420.022	419.674	419.778	420.094	420.085	419.953	420.073	420.123	420.177	420.26	420.307	420.153
30	CONT	FFA	OFA	7	416.478	416.279	416.216	416.293	416.249	416.102	416.202	416.502	416.697	416.907	417.496	417.957	418.301	418.446	418.561	418.609	418.899	419.298	419.18	419.09	419.157	418.968	419.145	419.366	419.309	419.366	419.57	419.531	419.478	419.484	419.307	418.923	418.836	418.962	418.926	418.984	419.089	418.994	418.839	418.775	418.783	418.845	418.802	418.797	418.648
31	CONT	FFA	OFA	1	442.139	442.215	441.876	442.057	441.821	441.796	441.743	441.792	441.712	441.634	441.23	441.035	440.836	441.132	441.556	442.013	442.523	443.125	443.332	443.429	442.82	441.938	441.428	441.016	440.832	440.835	440.558	440.133	439.97	440.053	439.984	439.976	440.094	439.866	440.163	440.512	440.68	440.713	440.525	440.277	440.115	440.32	440.553	440.394	440.307
31	CONT	FFA	OFA	2	437.607	437.582	437.716	437.915	437.865	437.823	437.739	437.774	437.833	437.837	438.226	438.122	438.135	437.722	437.647	437.96	438.151	438.395	438.276	437.617	436.927	436.018	435.757	435.657	435.66	435.629	435.751	435.649	435.744	435.75	435.828	435.868	435.994	436.044	436.342	436.412	436.417	436.024	435.871	436.002	436.021	436.063	435.757	435.649	435.848
31	CONT	FFA	OFA	3	449.231	449.154	449.156	449.395	449.276	449.335	449.012	449.028	449.287	449.236	449.033	448.909	448.854	448.752	449.043	449.586	449.645	449.382	449.042	448.589	447.878	447.018	446.497	446.178	445.56	445.323	445.025	444.895	444.79	444.77	444.994	445.039	445.127	445.19	445.165	445.167	445.25	445.15	445.551	445.845	446.279	446.335	446.114	446.077	446.019
31	CONT	FFA	OFA	4	453.004	452.945	452.995	452.978	452.992	453.068	453.09	453.047	453.307	453.34	453.332	453.194	452.84	452.554	452.668	453.018	453.513	453.977	453.888	453.233	452.369	451.505	450.87	450.445	449.957	449.543	448.946	448.698	448.794	448.794	448.686	448.884	448.951	448.983	448.844	448.83	448.862	449.112	449.348	449.429	449.386	449.424	449.705	449.936	449.77
31	CONT	FFA	OFA	5	433.171	432.842	432.653	432.82	432.915	432.901	432.78	432.464	432.273	432.272	431.922	431.98	432.301	432.195	432.519	432.856	433.083	433.398	433.308	432.979	432.471	432.118	431.819	431.459	431.249	431.044	430.879	430.652	430.495	430.624	430.659	430.887	431.524	431.647	431.652	431.785	431.562	431.53	431.533	431.497	431.49	431.806	431.737	431.707	431.494
31	CONT	FFA	OFA	6	440.796	440.485	440.535	440.263	440.059	440.278	440.202	440.161	440.147	440.056	440.026	440.224	440.44	440.648	440.802	440.924	440.994	440.939	440.7	440.046	439.698	439.163	438.639	438.163	437.951	437.901	438.153	438.009	437.995	437.856	437.851	437.558	437.523	437.676	437.446	437.617	438.034	438.156	438.426	438.607	438.574	438.568	438.647	438.728	438.849
31	CONT	FFA	OFA	7	429.228	428.831	428.462	428.336	427.9	427.742	427.818	427.975	428.314	428.674	428.805	428.815	428.745	428.641	428.589	429.136	429.399	429.408	429.305	429.071	428.773	428.333	427.955	427.503	427.37	427.205	427.092	427.144	426.993	426.904	426.577	426.554	426.446	426.554	426.975	427.189	427.412	427.716	427.775	427.917	428.005	428.025	428.117	428.2	428.762
32	CONT	FFA	OFA	1	394.903	394.96	395.172	395.224	395.632	395.782	395.853	395.964	396.34	396.44	396.614	396.942	397.106	396.934	396.693	396.804	396.467	396.36	395.97	395.001	393.966	393.428	392.858	392.61	392.709	392.757	392.827	392.499	392.539	392.148	391.712	391.261	390.799	390.879	390.866	391.489	391.739	391.805	391.928	392.006	391.962	392.15	392.445	392.653	392.946
32	CONT	FFA	OFA	2	388.599	388.654	388.807	389.178	389.487	389.797	390.17	390.427	390.627	390.893	391.14	391.651	392.393	393.098	393.713	394.18	394.191	393.763	392.832	391.416	389.869	388.511	387.424	386.495	385.966	385.539	385.463	385.537	385.818	386.029	386.354	386.355	386.436	386.315	386.291	386.439	386.673	387.004	387.272	387.674	387.821	387.829	387.81	387.901	388.373
32	CONT	FFA	OFA	3	391.368	391.377	391.564	391.791	391.874	392.009	392.031	392.242	392.485	392.851	393.358	393.496	393.556	393.652	393.976	394.614	395.003	394.809	393.987	392.818	391.737	390.6	389.524	388.942	388.669	388.557	388.416	388.18	387.96	387.699	387.466	387.435	387.681	387.968	388.262	388.386	388.524	388.952	389.272	389.373	389.616	389.938	390.128	390.138	390.268
32	CONT	FFA	OFA	4	394.035	394.281	394.173	394.312	394.481	394.786	395.266	395.365	395.728	395.736	395.826	395.827	395.786	395.784	395.411	395.279	394.997	394.398	393.411	392.104	391.203	390.278	389.65	389.449	389.199	389.286	389.489	389.923	389.801	389.819	389.706	389.673	389.509	389.601	389.814	389.898	390.318	390.848	391.11	391.261	391.306	391.661	391.986	392.319	392.415
32	CONT	FFA	OFA	5	389.099	389.167	389.391	389.439	389.735	389.951	389.559	389.36	389.279	389.585	390.14	390.564	390.851	390.931	390.865	390.701	390.318	389.651	388.514	387.29	386.353	385.664	385.236	385.015	385.15	384.918	384.851	384.646	384.792	384.972	385.274	385.476	385.652	385.526	385.328	385.138	385.024	385.079	385.592	386.027	386.325	386.436	386.225	386.228	386.187
32	CONT	FFA	OFA	6	393.037	392.995	392.891	392.811	392.782	392.788	392.844	392.907	392.971	393.316	393.782	394.267	394.842	394.928	394.947	394.833	394.545	393.816	392.738	391.608	390.71	390.519	390.868	391.354	391.649	391.602	391.31	391.18	391.177	391.179	391.253	391.269	391.556	391.609	391.476	391.221	391.073	390.831	390.608	390.391	390.319	390.055	390.071	390.179	390.056
32	CONT	FFA	OFA	7	393.401	393.28	393.286	393.391	393.23	393.181	393.305	393.47	393.767	394.24	394.608	394.941	395.348	395.641	395.821	395.888	395.886	395.522	394.868	394.351	393.811	393.609	393.279	393.01	392.887	392.326	392.107	391.546	391.025	390.801	390.839	390.864	390.788	390.505	390.278	390.063	389.965	390.246	390.556	391.324	391.458	391.531	391.641	391.619	391.865
33	CONT	FFA	OFA	1	415.165	415.628	415.978	415.427	415.612	415.625	415.242	415.257	415.296	415.401	415.303	415.439	415.685	415.5	415.372	415.576	416.088	416.67	417.118	417.608	417.963	418.176	417.701	417.266	417.117	416.661	416.249	415.886	415.482	415	414.771	414.874	415.122	415.228	415.546	415.949	416.599	416.76	417.464	417.42	417.471	417.186	416.764	416.511	416.439
33	CONT	FFA	OFA	2	0	0	0	0	0	0	0	0	0	0	0	0	0	0	0	0	0	0	0	0	0	0	0	0	0	0	0	0	0	0	0	0	0	0	0	0	0	0	0	0	0	0	0	0	0
33	CONT	FFA	OFA	3	438.822	438.677	438.298	438.306	438.112	438.153	437.965	437.752	437.671	438.231	438.06	438.207	438.461	438.732	439.139	439.488	439.852	439.743	439.96	439.939	439.691	439.557	439.322	438.934	438.87	439.046	438.83	438.572	438.502	438.356	438.034	437.789	437.741	437.811	438.201	438.699	438.979	439.438	439.65	439.683	440.065	440.413	440.861	441.005	440.848
33	CONT	FFA	OFA	4	438.971	438.818	438.551	438.15	437.949	437.6	437.555	437.856	437.859	437.876	438.212	438.064	437.968	437.96	438.117	438.54	438.702	438.996	439.172	439.367	439.15	439.023	438.842	438.874	439.14	439.254	438.975	438.69	438.566	438.482	438.702	439.012	439.433	439.67	440.028	440.187	440.478	440.334	440.351	440.899	441.255	441.179	441.522	441.756	441.607
33	CONT	FFA	OFA	5	446.62	446.422	446.151	446.12	446.172	446.161	446.072	446.336	446.421	446.796	446.603	446.675	446.849	447.03	447.237	447.394	447.555	447.555	447.719	447.931	447.842	447.482	447.035	446.848	446.341	446.107	446.198	446.507	446.677	446.788	446.699	446.606	446.408	446.287	446.089	446.079	446.16	446.267	446.256	446.163	446.555	446.717	446.907	446.909	447.009
33	CONT	FFA	OFA	6	452.64	452.271	451.891	451.874	451.839	451.842	451.63	451.154	451.162	451.337	451.664	451.599	451.616	451.345	451.277	451.187	452.452	452.525	452.355	452.218	451.548	451.45	451.485	451.724	451.692	451.467	451.192	450.841	450.249	449.707	449.27	449.157	449.129	449.381	449.432	449.351	449.54	449.374	449.338	449.706	449.84	450.178	450.342	450.509	450.419
33	CONT	FFA	OFA	7	0	0	0	0	0	0	0	0	0	0	0	0	0	0	0	0	0	0	0	0	0	0	0	0	0	0	0	0	0	0	0	0	0	0	0	0	0	0	0	0	0	0	0	0	0
34	CONT	FFA	OFA	1	370.66	370.669	370.582	370.574	370.581	370.559	370.537	370.287	370.133	370.054	370.028	369.893	369.828	369.836	369.887	370.132	370.723	371.445	372.17	372.561	372.849	373.005	372.887	372.693	372.608	372.545	372.657	372.62	372.37	372.206	371.952	371.851	371.794	371.729	371.778	371.841	371.971	372.023	372.046	372.127	372.163	372.274	372.495	372.682	372.883
34	CONT	FFA	OFA	2	375.946	375.701	375.745	375.824	375.917	375.935	375.781	375.552	375.294	375.084	374.972	374.883	374.72	374.651	374.859	375.358	375.862	376.522	376.902	377.062	376.79	376.434	375.871	375.183	374.608	374.269	374.097	374.101	374.007	374.04	374.036	373.943	373.985	374.027	374.122	374.173	374.023	374.142	374.397	374.691	374.969	375.25	375.205	375.405	375.651
34	CONT	FFA	OFA	3	367.061	366.679	366.385	366.218	366.403	366.302	366.369	366.333	366.184	366.179	366.189	366.26	366.387	366.415	366.624	366.765	367.108	367.69	368.218	368.555	368.69	368.701	368.616	368.625	368.47	368.188	368.005	367.81	367.663	367.353	367.293	367.127	367.151	367.059	367.016	366.996	366.957	366.884	366.817	366.768	366.871	367.033	367.091	367.427	367.472
34	CONT	FFA	OFA	4	376.882	376.634	376.408	376.101	375.871	375.826	375.836	375.891	375.868	375.749	375.517	375.668	375.867	375.977	375.963	376.069	376.368	376.779	377.163	377.267	377.159	377.152	376.959	376.627	376.363	376.244	376.2	376.255	376.418	376.78	376.997	376.942	376.726	376.796	376.814	376.902	376.87	377.03	377.291	377.412	377.527	377.437	377.346	377.234	376.995
34	CONT	FFA	OFA	5	373.554	373.368	373.377	373.483	373.33	373.233	373.373	373.47	373.698	373.79	374.02	374.088	374.185	374.384	374.468	374.153	374.057	374.214	374.214	374.262	374.214	374.495	374.587	374.665	374.824	375.235	375.432	375.425	375.327	375.361	375.359	375.314	375.313	375.457	375.262	375.151	375.006	375.075	374.974	374.801	374.888	375.026	375.039	375.081	375.147
34	CONT	FFA	OFA	6	373.963	373.669	373.474	373.272	373.24	373.313	373.422	373.647	373.686	373.896	373.905	373.828	374.093	374.215	374.077	374.015	374.335	374.424	374.631	374.531	374.635	374.971	375.025	374.825	374.693	374.514	374.474	374.433	374.468	374.411	374.198	374.164	373.987	373.88	373.718	373.526	373.667	373.908	374.223	374.576	374.642	374.628	374.599	374.679	374.779
34	CONT	FFA	OFA	7	373.853	373.451	373.088	372.909	372.793	372.713	372.687	372.726	372.845	372.826	372.681	372.678	372.746	372.75	372.616	372.583	372.738	372.71	372.697	372.979	373.178	373.385	373.389	373.714	373.918	373.775	373.649	373.638	373.695	373.576	373.341	373.445	373.546	373.667	373.784	373.789	373.771	373.827	373.969	373.937	373.79	373.899	373.846	373.792	374.002
35	CONT	FFA	OFA	1	406.849	406.815	406.94	406.755	406.818	406.603	406.555	406.539	406.771	406.866	406.861	406.875	406.808	406.476	406.288	406.06	406.165	406.154	405.904	405.765	405.813	405.837	405.651	405.726	406.014	405.803	405.34	405.518	405.613	405.524	405.524	405.509	405.43	405.366	405.628	405.846	405.844	405.891	405.976	406.244	406.423	406.125	406.314	406.3	406.263
35	CONT	FFA	OFA	2	401.462	401.472	401.257	401.437	401.363	401.325	401.452	401.398	401.476	401.619	401.549	401.584	401.484	401.553	401.635	401.876	402.038	402.22	402.055	401.858	401.822	401.545	401.457	401.567	401.587	401.605	401.544	401.702	401.583	401.641	401.653	401.74	401.8	401.832	401.887	401.918	401.683	401.679	401.907	402.002	402.063	402.116	402.354	402.274	402.243
35	CONT	FFA	OFA	3	415.256	415.212	415.32	415.288	415.426	415.463	415.34	414.911	414.902	414.813	414.782	414.754	414.869	414.723	414.631	414.608	414.683	414.634	414.503	414.349	414.051	413.946	413.929	413.774	413.807	413.925	414.012	414.198	414.245	414.277	414.33	414.252	414.202	414.161	414.186	414.115	414.198	414.286	414.603	414.646	414.746	414.807	414.89	414.924	414.889
35	CONT	FFA	OFA	4	414.751	414.635	414.61	414.468	414.734	414.802	414.897	415.033	415.124	415.006	414.828	414.722	414.551	414.592	414.654	414.919	415.158	415.18	415.169	414.91	414.586	414.475	414.273	414.164	414.053	414.016	413.984	413.972	413.862	413.913	413.876	413.956	413.966	414.082	414.136	414.347	414.37	414.376	414.499	414.71	414.808	414.826	414.735	414.648	414.85
35	CONT	FFA	OFA	5	412.469	412.391	412.309	412.046	411.81	411.57	411.739	411.912	411.991	411.849	411.66	411.456	411.386	411.462	411.657	411.858	411.93	412.005	411.951	411.801	411.565	411.496	411.352	411.304	411.413	411.418	411.405	411.37	411.492	411.492	411.517	411.581	411.707	411.812	412.034	411.988	412.223	412.126	412.176	412.079	412.231	412.171	412.267	412.32	412.48
35	CONT	FFA	OFA	6	413.066	413.282	413.358	413.143	413.25	413.23	413.097	413.17	413.227	413.321	413.437	413.487	413.312	413.282	413.426	413.562	413.548	413.528	413.257	413.115	412.875	412.691	412.622	412.561	412.555	412.676	412.669	412.682	412.703	412.72	412.873	413.012	413.044	412.96	413.06	413.029	413.097	413.346	413.339	413.504	413.556	413.626	413.604	413.443	413.275
35	CONT	FFA	OFA	7	411.07	411.045	411.064	411.036	410.781	410.789	410.725	410.75	410.564	410.58	410.643	410.561	410.625	410.539	410.42	410.495	410.491	410.491	410.428	410.143	409.868	409.698	409.751	409.918	409.928	409.951	410.054	409.941	409.895	409.812	409.659	409.635	409.722	409.869	409.827	409.893	410.071	410.212	410.271	410.361	410.423	410.464	410.385	410.502	410.651
36	CONT	FFA	OFA	1	417.643	417.471	417.323	417.226	417.258	417.274	417.364	417.739	417.952	418.054	418.223	418.246	418.424	418.464	418.536	418.846	419.305	419.782	420.155	420.479	420.443	420.499	420.198	419.845	419.462	419.274	418.995	418.844	418.58	418.492	418.588	418.598	418.604	418.356	418.403	418.278	418.189	418.148	418.22	418.503	418.652	418.812	418.929	419.067	419.176
36	CONT	FFA	OFA	2	412.033	411.934	412.154	412.301	412.499	412.504	412.526	412.48	412.576	412.382	412.195	412.232	412.387	412.714	413.268	413.728	414.365	415.043	415.372	415.471	415.395	415.201	414.612	413.918	413.434	413.013	412.755	412.466	412.124	412.142	412.069	411.961	411.921	411.885	411.75	411.646	411.651	411.646	411.866	411.834	411.8	411.674	411.79	411.739	411.755
36	CONT	FFA	OFA	3	411.755	411.775	411.91	411.834	411.847	411.837	411.927	412.046	412.126	412.077	411.89	411.808	411.932	411.808	411.877	412.293	412.749	413.274	413.778	414.182	414.178	413.874	413.671	413.18	412.841	412.434	412.134	412.155	412.009	411.874	411.674	411.582	411.408	411.172	411.234	411.308	411.53	411.643	411.815	411.794	411.729	411.6	411.347	411.238	411.305
36	CONT	FFA	OFA	4	406.617	406.649	406.675	406.795	406.773	407	407.33	407.346	407.185	407.453	407.379	407.089	406.852	406.65	406.826	407.143	407.889	408.52	408.919	409.105	408.872	408.342	407.837	407.266	406.781	406.378	406.345	406.369	406.371	406.357	406.315	406.194	406.206	406.188	406.16	406.139	406.022	405.937	405.916	406.083	406.283	406.558	406.67	406.664	406.767
36	CONT	FFA	OFA	5	412.764	412.603	411.988	411.715	411.615	411.331	411.247	411.287	411.257	411.52	411.664	411.731	412.025	412.367	412.825	413.085	413.287	413.353	413.323	413.428	413.282	412.985	412.296	411.824	411.221	410.9	410.625	410.379	410.135	409.931	409.734	409.881	409.694	409.667	409.803	409.775	409.599	409.528	409.529	409.776	409.785	409.976	410.09	410.294	410.333
36	CONT	FFA	OFA	6	418.119	417.895	417.602	417.472	417.288	417.36	417.401	417.146	416.962	417.079	416.92	417.033	417.139	417.215	417.357	417.5	417.735	418.09	418.356	418.463	418.397	418.245	418.066	417.769	417.484	417.325	417.217	417.23	417.143	417.153	417.207	417.184	417.155	417.152	416.878	416.892	416.956	417.185	417.224	417.01	416.904	416.808	416.834	416.868	416.82
36	CONT	FFA	OFA	7	409.46	409.369	409.454	409.467	409.09	408.833	408.639	408.775	408.889	408.92	408.881	408.792	408.598	408.512	408.643	408.888	409.1	409.403	409.658	409.811	409.657	409.483	409.273	408.912	408.807	408.7	408.746	408.688	408.361	408.138	407.978	407.718	407.651	407.763	407.864	407.884	408.008	408.039	407.861	407.935	407.992	408.144	408.383	408.662	408.78
37	CONT	FFA	OFA	1	485.887	486.019	485.91	485.483	485.307	485.123	485.004	485.192	484.982	484.97	484.982	485.091	485.084	484.853	484.734	484.916	485.437	485.793	486.03	486.101	486.19	486.262	486.361	486.514	486.438	486.403	486.49	486.502	486.77	486.979	487.048	487.171	487.156	487.253	487.362	487.638	487.867	487.972	488.241	488.711	488.623	488.399	488.224	488.252	488.443
37	CONT	FFA	OFA	2	487.455	487.335	487.446	487.637	487.704	487.773	488.082	488.528	488.75	489.086	489.245	489.154	489.076	488.968	488.867	488.897	489.186	489.37	489.677	489.786	489.495	489.199	488.888	488.816	488.703	488.725	488.812	489.07	489.144	489.153	489.275	489.452	489.563	489.79	489.989	489.852	489.696	489.77	489.71	489.673	489.584	489.687	489.601	489.903	490.121
37	CONT	FFA	OFA	3	486.919	486.899	486.813	486.806	486.763	486.754	486.709	486.643	486.656	486.636	486.326	486.404	486.441	486.612	486.755	487.095	487.464	487.704	487.794	487.705	487.794	488.009	488.102	488.022	488.085	488.211	488.407	488.417	488.367	488.28	488.35	488.531	488.664	488.728	488.938	489.132	489.307	489.278	489.247	489.373	489.164	489.256	489.333	489.072	489.162
37	CONT	FFA	OFA	4	490.615	490.632	490.382	490.533	490.711	490.749	490.582	490.282	490.06	489.959	489.954	490.047	490.286	490.369	490.586	490.903	491.22	491.651	491.789	491.616	491.431	491.443	491.576	491.729	491.964	491.993	491.889	492.039	492.088	492.073	491.957	491.806	491.879	492.147	492.304	492.22	492.239	492.326	492.346	492.473	492.503	492.502	492.549	492.608	492.877
37	CONT	FFA	OFA	5	486.383	486.246	486.477	486.452	486.349	486.127	486.303	486.297	486.327	486.418	486.762	486.907	487.1	487.428	487.752	488.243	488.414	488.723	488.729	488.664	488.599	488.526	488.538	488.65	488.691	488.85	489.013	489.129	488.95	488.899	488.951	488.992	488.94	488.915	488.864	488.945	489.136	489.402	489.663	489.81	489.895	489.694	489.781	489.722	489.592
37	CONT	FFA	OFA	6	483.734	484.068	483.966	483.915	484.018	483.962	483.972	483.685	483.843	483.992	484.076	484.15	484.303	484.825	484.815	484.731	485.045	485.457	485.873	486.116	486.029	485.901	485.692	485.456	485.532	485.8	486.099	486.557	486.734	486.847	486.7	486.688	486.472	486.332	486.362	486.646	486.822	486.91	487.035	487.099	487.157	487.11	487.219	487.272	487.36
37	CONT	FFA	OFA	7	484.13	484.333	484.257	484.531	484.539	484.562	484.451	484.6	484.491	484.513	484.578	484.446	484.6	484.933	485.034	485.48	485.975	486.316	486.604	486.738	486.759	486.811	486.976	486.927	487.013	487.378	487.503	487.714	487.814	487.754	487.918	487.992	488.081	488.144	488.08	487.984	487.805	487.545	487.438	487.39	487.617	487.774	487.89	488.126	488.004
38	CONT	FFA	OFA	1	321.439	321.377	321.33	321.201	321.106	321.172	321.203	321.247	321.262	321.337	321.402	321.329	321.366	321.32	321.363	321.674	322.242	322.749	323.031	323.048	322.867	322.586	322.181	321.873	321.692	321.8	321.823	321.728	321.683	321.514	321.474	321.6	321.626	321.668	321.808	321.801	321.745	321.582	321.752	322.079	322.186	322.209	322.274	322.103	322.001
38	CONT	FFA	OFA	2	319.5	319.336	319.211	319.079	319.137	319.465	319.677	319.9	320.025	319.979	319.9	319.838	319.943	319.977	319.989	320.381	320.893	321.414	321.808	321.914	321.719	321.535	321.322	321.119	321.103	321.012	320.971	320.983	320.876	320.72	320.635	320.644	320.718	320.819	320.882	320.98	320.996	321.012	321.048	321.072	321.093	321.304	321.429	321.423	321.44
38	CONT	FFA	OFA	3	320.338	320.064	320.072	320.038	320.068	320.194	320.481	320.608	320.663	320.766	320.944	321.02	321.056	321.091	321.125	321.406	321.913	322.212	322.399	322.446	322.246	321.989	321.786	321.673	321.856	322.068	321.992	321.984	321.798	321.645	321.607	321.638	321.775	321.812	321.84	321.823	321.773	321.686	321.429	321.397	321.456	321.502	321.418	321.605	321.62
38	CONT	FFA	OFA	4	318.684	318.514	318.357	318.274	318.247	318.4	318.496	318.637	318.68	318.609	318.569	318.666	318.684	318.656	318.78	319.04	319.521	320.035	320.294	320.208	320.067	319.704	319.395	319.108	319.009	319.049	318.995	319.051	319.102	319.1	319.169	319.264	319.289	319.297	319.381	319.263	319.2	319.154	319.144	319.241	319.422	319.41	319.484	319.524	319.495
38	CONT	FFA	OFA	5	317.772	317.722	317.71	317.708	317.887	317.991	318.014	318.308	318.682	318.854	319.087	319.201	319.337	319.295	319.397	319.523	319.811	319.911	319.86	319.541	319.066	318.567	318.331	318.24	318.353	318.444	318.582	318.586	318.511	318.432	318.482	318.577	318.696	318.938	318.965	318.95	318.734	318.525	318.381	318.358	318.438	318.563	318.824	318.933	319.029
38	CONT	FFA	OFA	6	319.301	319.223	319.289	319.3	319.538	319.583	319.699	319.738	319.774	319.629	319.765	319.717	319.723	319.781	320.006	320.29	320.721	321.173	321.465	321.584	321.322	320.859	320.381	319.985	319.799	319.813	320.1	320.357	320.435	320.39	320.264	320.231	320.464	320.53	320.686	320.828	320.94	320.894	320.852	320.904	320.896	320.88	320.955	320.952	320.89
38	CONT	FFA	OFA	7	317.985	317.919	317.919	317.95	318.054	318.189	318.276	318.464	318.539	318.402	318.233	318.26	318.293	318.489	318.586	318.774	318.973	319.244	319.351	319.226	318.962	318.667	318.41	318.222	318.13	318.202	318.305	318.505	318.524	318.514	318.467	318.246	318.002	317.959	317.968	318.191	318.557	318.72	318.789	318.946	318.958	318.809	318.933	318.866	318.776
39	CONT	FFA	OFA	1	335.137	335.325	335.746	336.204	336.413	336.478	336.341	336.239	336.165	336.134	336.257	336.396	336.523	336.68	336.718	337.105	337.533	338.067	338.701	339.386	339.858	340.201	340.471	340.75	340.684	340.602	340.564	340.669	340.65	340.692	340.607	340.495	340.307	340.316	340.346	340.591	340.814	340.868	340.929	341.01	341.05	341.135	341.212	341.353	341.327
39	CONT	FFA	OFA	2	338.58	338.498	338.609	338.877	339.045	339.06	338.965	338.861	339.083	339.209	339.446	339.599	339.848	340.078	340.168	340.399	340.641	341.025	341.552	341.646	341.778	341.893	341.816	341.823	342.04	341.983	341.844	341.703	341.802	342.091	342.363	342.514	342.763	343.133	343.458	343.678	343.792	343.848	343.853	344.049	344.175	344.136	344.205	344.283	344.32
39	CONT	FFA	OFA	3	340.409	340.432	340.376	340.193	339.919	339.805	339.764	340.111	340.357	340.648	340.958	341.237	341.246	341.224	341.402	341.754	342.167	342.511	342.74	342.995	343.266	343.409	343.419	343.473	343.468	343.583	343.631	343.65	343.614	343.663	343.715	343.722	343.727	343.8	344.028	344.274	344.478	344.588	344.808	344.954	345.23	345.498	345.806	345.947	346.18
39	CONT	FFA	OFA	4	345.681	345.73	345.583	345.741	345.748	345.896	345.849	345.624	345.738	345.565	345.875	346.054	346.181	346.262	346.344	346.425	346.586	346.521	346.658	346.68	346.691	346.745	346.721	346.836	346.952	347.026	347.107	347.089	347.208	347.236	347.283	347.339	347.5	347.71	347.87	347.962	348.11	348.252	348.45	348.473	348.533	348.546	348.591	348.558	348.461
39	CONT	FFA	OFA	5	347.866	347.576	347.39	347.458	347.563	347.358	347.411	347.613	347.742	347.787	347.899	347.993	348.336	348.659	348.947	349.17	349.449	349.72	349.881	350.05	350.329	350.626	350.833	350.986	351.232	351.436	351.615	351.656	351.745	351.835	351.776	351.88	352.055	352.27	352.459	352.764	352.961	353.197	353.354	353.546	353.625	353.667	353.763	353.815	353.693
39	CONT	FFA	OFA	6	349.051	348.732	348.491	348.198	348.179	348.651	348.87	349.002	349.321	349.535	349.683	349.65	349.632	349.678	349.688	349.717	349.862	350.034	350.129	350.275	350.233	350.289	350.467	350.598	350.939	351.255	351.412	351.481	351.482	351.651	351.807	352.128	352.52	352.739	352.832	352.879	353.039	353.122	353.177	353.172	353.221	353.352	353.495	353.552	353.641
39	CONT	FFA	OFA	7	351.538	352.009	352.195	351.95	351.819	351.884	352.126	352.202	352.241	352.258	352.378	352.547	352.722	352.958	353.133	353.493	353.876	354.172	354.51	354.852	355.122	355.29	355.446	355.634	355.718	355.626	355.558	355.511	355.56	355.563	355.518	355.627	355.746	355.98	356.149	356.409	356.664	356.87	357.129	357.312	357.651	357.886	358.04	358.098	358.079
40	CONT	FFA	OFA	1	478.623	478.625	478.893	479.267	479.868	480.487	481.053	481.398	481.694	481.909	481.982	481.977	482.09	482.342	482.484	482.687	482.629	482.309	481.499	480.665	479.937	479.418	479.19	479.101	479.006	478.898	479.056	479.545	480.091	480.485	480.857	480.969	480.862	480.511	480.103	479.957	479.99	479.757	479.681	479.84	479.95	479.967	480.118	480.435	480.935
40	CONT	FFA	OFA	2	0	0	0	0	0	0	0	0	0	0	0	0	0	0	0	0	0	0	0	0	0	0	0	0	0	0	0	0	0	0	0	0	0	0	0	0	0	0	0	0	0	0	0	0	0
40	CONT	FFA	OFA	3	479.309	479.527	479.956	480.221	480.742	480.968	480.968	481.099	481.344	481.405	481.587	481.779	482.109	482.563	483.07	483.565	483.354	482.702	481.447	479.965	479.249	478.979	478.961	478.897	478.777	478.935	479.501	479.794	479.864	479.944	480.128	480.235	480.266	480.094	479.869	479.826	479.952	480.021	479.739	479.538	479.439	479.314	479.441	479.69	479.837
40	CONT	FFA	OFA	4	479.575	479.701	479.765	479.617	479.669	479.891	479.683	479.428	479.403	479.624	479.962	480.396	480.765	481.132	481.335	481.524	481.159	480.459	479.078	477.836	477.13	477.072	477.012	477.215	477.151	477.072	477.063	476.976	477.017	477.274	477.396	477.526	477.652	477.659	477.817	477.821	477.86	477.769	477.57	477.694	477.895	478.062	478.243	478.091	478.143
40	CONT	FFA	OFA	5	478.433	478.49	478.52	478.768	478.868	479.031	479.291	479.689	479.781	479.768	479.584	479.484	479.533	479.794	479.98	480.286	480.259	479.777	479.112	478.153	477.457	477.134	477.092	477.341	477.638	477.499	477.635	477.938	478.255	478.556	478.812	478.93	478.867	478.591	478.254	478.065	477.968	477.841	477.76	477.77	477.91	477.886	477.99	478.249	478.565
40	CONT	FFA	OFA	6	478.405	478.464	478.468	478.657	478.892	479.205	479.494	479.647	479.82	479.877	480.03	479.915	479.944	480.279	480.547	480.636	480.402	479.947	479.264	478.936	478.707	478.439	478.559	478.615	478.674	478.798	479.198	479.282	479.298	479.366	479.659	479.864	479.634	479.568	479.451	479.417	479.253	478.975	478.715	478.542	478.409	478.482	478.84	479.036	479.134
40	CONT	FFA	OFA	7	0	0	0	0	0	0	0	0	0	0	0	0	0	0	0	0	0	0	0	0	0	0	0	0	0	0	0	0	0	0	0	0	0	0	0	0	0	0	0	0	0	0	0	0	0
41	CONT	FFA	OFA	1	437.106	436.504	436.159	435.708	435.57	435.933	435.838	435.734	435.584	434.986	434.557	434.001	433.546	434.386	435.205	436.369	437.571	438.8	439.69	439.501	438.841	438.042	437.612	437.564	437.778	438.126	438.823	439.373	439.751	440.054	440.191	440.355	440.409	440.682	440.942	441.423	442.057	443.034	443.477	443.862	444.176	444.59	445.072	445.29	445.267
41	CONT	FFA	OFA	2	442.764	442.226	441.445	441.334	441.104	441.266	441.082	440.852	440.367	439.989	439.555	439.449	439.617	439.978	440.271	440.544	441.285	442.148	442.68	442.356	441.472	440.337	439.384	439.044	439.3	439.812	440.397	441.074	441.397	441.686	441.94	442.137	442.294	442.524	443.012	443.558	443.914	444.173	444.379	444.497	444.132	443.852	443.62	443.537	443.596
41	CONT	FFA	OFA	3	430.756	430.414	429.823	428.975	428.413	427.835	427.56	427.56	427.745	427.895	428.231	428.786	428.759	428.739	428.817	429.16	429.267	429.366	429.133	428.653	427.902	426.966	426.111	425.52	425.358	425.537	425.525	425.643	425.933	426.353	426.875	427.505	428.143	428.973	429.324	429.691	429.832	430.226	430.465	430.699	431.185	431.472	431.881	432.397	432.86
41	CONT	FFA	OFA	4	434.688	434.468	434.063	434.09	433.83	433.081	432.627	431.964	431.439	431.62	431.378	431.04	431.075	430.486	429.652	429.092	429.053	429.031	428.567	428.24	427.506	426.587	425.779	425.152	424.893	424.755	424.764	425.087	425.759	426.17	426.336	426.314	426.428	426.647	426.922	427.233	427.357	427.708	427.771	428.138	428.983	429.997	430.739	431.595	432.232
41	CONT	FFA	OFA	5	437.7	436.523	435.896	435.73	435.883	436.116	436.364	436.151	436.234	436.302	435.603	434.595	434.684	434.515	434.095	434.133	433.937	433.379	432.67	432.306	432.001	431.828	432.02	431.789	431.451	431.537	431.374	431.1	431.097	431.006	430.966	430.852	431.205	431.287	431.171	431.263	431.968	432.932	433.14	433.595	434.065	434.181	434.278	434.825	435.212
41	CONT	FFA	OFA	6	433.77	433.223	432.436	432.088	431.721	431.486	431.422	431.376	431.257	430.992	430.602	430.28	429.765	429.414	429.098	429.088	429.529	430.345	431.046	431.66	432.027	431.995	431.594	430.958	430.211	429.909	429.794	429.852	430.252	431.012	431.874	432.572	433.009	433.235	433.004	432.897	433.19	433.602	433.944	434.059	434.38	434.951	435.74	436.051	436.219
41	CONT	FFA	OFA	7	428.887	428.872	428.367	427.96	427.505	426.79	426.249	426.433	426.673	426.736	426.543	426.563	426.44	426.505	426.838	427.284	427.829	428.13	428.216	427.822	427.121	426.214	425.456	425.073	425.278	425.529	425.722	426.032	426.346	426.599	426.548	426.525	426.563	426.395	426.105	426.116	426.547	427.147	427.646	428.373	428.852	429.048	428.853	428.749	428.92
42	CONT	FFA	OFA	1	339.886	339.995	339.863	339.957	340.014	339.959	339.852	339.974	340.409	340.515	340.637	340.777	340.824	340.688	340.844	341.253	341.756	342.255	342.374	342.434	342.263	341.828	341.171	340.896	340.63	340.204	340.131	340.158	340.393	340.533	340.607	340.852	340.928	341.225	341.519	341.776	341.952	342.201	342.253	342.291	342.067	341.994	341.88	341.896	341.821
42	CONT	FFA	OFA	2	339.311	339.341	339.334	339.367	339.245	339.443	339.464	339.753	339.938	339.802	339.99	340.03	340.072	340.244	340.245	340.368	340.511	340.878	340.706	340.505	340.422	340.119	340.067	340.152	340.118	340.174	340.292	340.339	340.327	340.361	340.533	340.905	341.144	341.173	341.306	341.4	341.458	341.295	341.176	341.11	341.14	340.943	340.745	340.632	340.686
42	CONT	FFA	OFA	3	339.944	339.953	339.994	339.639	339.206	339.026	338.889	338.771	338.957	339.064	339.155	339.316	339.521	339.695	339.948	340.328	340.902	341.171	342.046	342.385	342.584	342.592	342.336	342.176	342.228	342.108	341.936	341.59	341.31	340.927	340.567	340.52	340.475	340.371	340.305	340.584	340.747	340.95	341.077	341.169	341.217	341.435	341.535	341.692	341.882
42	CONT	FFA	OFA	4	348.094	348.037	348.049	348.213	348.523	348.702	348.718	348.844	349.002	349.195	349.152	349.126	349.309	349.642	349.871	350.23	350.438	350.496	350.521	350.401	350.356	350.307	350.145	349.939	349.878	349.977	349.891	349.896	350.02	350.012	350.072	350.128	350.145	350.224	350.27	350.393	350.479	350.653	350.84	350.979	350.923	350.753	350.586	350.505	350.458
42	CONT	FFA	OFA	5	349.574	349.37	349.261	349.013	348.744	348.503	348.553	348.931	349.09	349.103	348.946	349.122	349.43	349.343	349.13	349.143	349.38	349.24	349.059	349.336	349.659	349.743	349.841	349.919	349.946	349.791	349.514	349.451	349.24	349.13	349.069	349.136	349.066	349.206	349.545	349.893	350.196	350.524	350.635	350.566	350.396	350.326	350.395	350.519	350.526
42	CONT	FFA	OFA	6	349.601	349.559	349.415	349.414	349.396	349.154	349.058	348.945	349.188	349.21	349.522	349.829	349.997	350.093	350.239	350.682	351.11	351.227	351.276	351.298	350.987	350.656	350.329	350.312	350.228	350.167	350.236	350.241	350.114	349.982	350.014	350.017	350.136	350.322	350.619	350.742	350.889	351.024	350.941	350.981	351.088	351.15	351.211	351.338	351.245
42	CONT	FFA	OFA	7	351.509	351.505	351.509	351.606	351.859	352.223	352.56	352.43	352.463	352.473	352.574	352.439	352.568	352.725	352.902	352.925	352.985	353.05	353.031	353.046	352.724	352.345	352.04	351.74	351.541	351.575	351.545	351.414	351.278	351.086	351.061	351.314	351.376	351.31	351.324	351.623	352.12	352.705	352.991	352.86	352.784	352.678	352.466	352.328	352.123
1	EXP	OFA	FFA	1	540.883	540.972	541.086	540.944	540.918	540.834	540.892	540.872	540.911	540.97	540.783	540.834	540.902	540.906	541.141	541.461	541.816	542.372	542.658	542.743	542.876	542.767	542.749	542.633	542.786	542.827	542.767	542.567	542.633	542.376	542.09	542.059	542.151	542.113	542.353	542.363	542.263	542.214	542.19	541.956	541.998	542.16	542.184	542.499	542.735
1	EXP	OFA	FFA	2	540.216	540.086	539.872	539.778	539.641	539.612	539.6	539.582	539.534	539.466	539.432	539.314	539.559	539.581	539.795	540.141	540.625	541.238	541.873	542.482	542.534	542.657	542.468	542.326	542.218	542.342	542.233	542.232	542.064	542.059	542.149	542.237	542.435	542.507	542.658	542.608	542.667	542.598	542.759	542.589	542.494	542.547	542.676	542.667	542.679
1	EXP	OFA	FFA	3	541.588	541.515	541.457	541.35	541.264	540.84	540.717	540.635	540.738	540.533	540.642	540.758	540.858	541.047	541.134	541.298	541.481	541.826	541.962	542.312	542.627	542.504	542.418	542.359	542.114	542.024	541.801	541.743	541.828	541.761	541.643	541.603	541.592	541.66	541.711	541.887	541.986	541.979	542.072	542.137	542.161	542.174	542.326	542.327	542.479
1	EXP	OFA	FFA	4	539.641	539.659	539.855	539.76	539.856	539.988	540.33	540.48	540.421	540.504	540.508	540.353	540.324	540.381	540.605	540.866	541.358	541.829	542.174	542.309	542.268	542.183	542.145	542.123	542.154	542.103	542.085	542.017	542.021	542.265	542.274	542.356	542.328	542.285	542.365	542.446	542.349	542.364	542.414	542.326	542.099	542.378	542.66	542.837	543.118
1	EXP	OFA	FFA	5	531.171	531.303	531.473	531.4	531.476	531.365	531.154	531.399	531.719	531.81	531.665	531.643	531.707	531.594	531.833	531.991	532.539	533.144	533.474	533.627	533.778	533.751	533.355	533.115	532.998	532.635	532.507	532.23	532.001	532.005	531.986	532.029	531.785	531.932	532.066	532.049	532.178	532.257	532.45	532.764	532.813	532.965	533.086	533.276	533.417
1	EXP	OFA	FFA	6	543.147	543.174	542.971	542.762	542.594	542.435	542.418	542.485	542.404	542.536	542.682	542.997	543.278	543.226	543.143	543.105	543.115	543.234	543.35	543.628	543.672	543.673	543.486	543.178	542.787	542.679	542.53	542.669	542.514	542.717	542.809	542.934	543.265	543.419	543.618	543.743	543.815	543.786	543.83	543.618	543.445	543.503	543.326	543.558	543.691
1	EXP	OFA	FFA	7	541.574	541.577	541.421	541.537	541.594	541.453	541.385	541.24	541.051	541.033	540.955	540.767	540.715	540.899	541.07	541.207	541.289	541.516	541.916	542.21	542.294	542.235	542.267	542.088	541.943	541.807	541.75	541.473	541.246	541.083	541.075	541.107	541.204	541.36	541.563	541.583	541.733	542.001	542.413	542.818	542.633	542.544	542.392	542.502	542.542
2	EXP	OFA	FFA	1	498.88	499.039	499.022	498.964	498.907	499.088	499.056	498.868	498.765	498.389	498.229	498.316	498.474	498.691	498.858	499.051	499.647	499.921	500.075	500.18	499.906	499.232	498.806	498.333	498.029	497.8	497.757	497.956	498.285	498.268	498.264	498.256	498.004	497.907	497.964	498.297	498.463	498.633	498.676	498.868	499.06	498.944	498.964	498.828	499.186
2	EXP	OFA	FFA	2	502.403	502.217	502.057	501.909	502.057	502.221	502.15	502.206	502.202	501.969	502.085	501.965	502.108	502.162	502.091	502.231	502.549	503.266	503.673	504.109	504.026	503.648	503.324	502.991	503.004	502.962	503.063	503.24	503.294	503.229	503.145	503.331	503.612	503.919	503.9	504.15	504.029	503.815	503.729	503.512	503.77	503.727	503.672	503.638	503.524
2	EXP	OFA	FFA	3	504.043	504.252	504.373	504.033	503.631	503.3	503.4	503.535	503.99	504.068	504.436	504.37	504.149	504.099	503.97	504.339	504.962	505.525	506.002	505.899	505.435	505.111	504.536	504.386	504.322	504.374	504.38	504.752	504.901	504.684	504.52	504.175	504.223	504.37	504.311	504.56	504.763	504.881	504.957	504.714	504.774	504.527	504.618	504.611	504.698
2	EXP	OFA	FFA	4	499.998	500.11	500.303	500.382	500.441	500.537	500.561	500.514	500.349	500.408	500.248	500.389	500.46	500.479	500.619	501.041	501.455	501.555	501.935	501.566	500.931	500.559	500.467	500.364	500.466	500.36	500.24	500.104	500.001	499.996	500.123	500.015	500.052	500.168	500.26	500.294	500.215	500.02	499.922	499.892	500.307	500.455	500.584	500.782	500.959
2	EXP	OFA	FFA	5	498.313	498.103	498.035	497.869	497.786	497.94	498.1	498.274	498.425	498.459	498.485	498.231	498.173	498.081	498.24	498.702	499.142	499.744	500.402	500.414	500.005	499.37	498.712	498.294	497.966	498.099	498.101	498.314	498.431	498.484	498.718	498.711	498.526	498.268	498.019	497.907	498.007	497.938	497.974	498.085	498.268	498.332	498.479	498.554	498.415
2	EXP	OFA	FFA	6	501.905	502.17	502.214	502.155	501.938	501.876	501.888	502.029	502.169	502.323	502.213	502.243	502.292	502.332	502.535	502.614	502.923	503.367	503.673	503.594	502.927	502.377	501.998	501.899	501.745	501.848	501.691	501.879	501.914	502.131	501.995	501.946	501.768	501.66	501.554	501.884	502.07	502.328	502.43	502.165	502.233	502.031	501.976	502.108	502.138
2	EXP	OFA	FFA	7	504.931	504.858	504.779	505.005	504.643	504.65	504.715	504.702	504.867	504.832	504.815	504.809	504.824	504.501	504.611	504.863	505.459	506.089	506.545	506.319	505.434	504.811	504.096	503.593	503.644	503.64	503.812	504.056	504.226	504.197	504.301	504.366	504.392	504.226	504.057	503.981	503.953	504.051	504.366	504.483	504.607	505.012	505.052	504.909	504.886
3	EXP	OFA	FFA	1	457.503	457.4	457.332	457.329	457.181	456.963	457.038	456.997	457.089	457.216	456.912	457.024	456.984	457	456.952	457.145	457.537	457.639	457.942	458.443	458.528	458.67	458.869	458.585	458.496	458.223	458.112	458.033	457.868	457.892	457.967	458.026	458.223	458.334	458.458	458.717	458.655	458.695	458.882	459.184	459.173	459.107	458.916	458.924	458.716
3	EXP	OFA	FFA	2	458.936	458.894	458.73	458.778	458.733	458.679	459.047	459.097	459.161	459.156	459.187	459.113	458.976	459.09	458.986	459.041	459.234	459.513	459.786	459.992	460.257	460.36	460.321	460.335	460.359	460.479	460.436	460.416	460.457	460.093	459.952	460.053	459.714	459.672	459.697	459.712	459.653	459.876	460.104	459.883	459.904	459.928	459.936	459.757	459.846
3	EXP	OFA	FFA	3	457.405	457.321	457.288	457.08	457.053	457.056	457.042	457.088	457.099	457.189	457.109	457.157	457.034	456.965	457.007	457.078	457.038	457.048	457.127	457.491	457.546	457.545	457.301	457.253	456.975	456.985	457.309	457.422	457.654	457.611	457.951	457.834	457.697	457.793	457.916	457.993	458.158	457.982	457.861	457.94	457.943	457.698	457.579	457.169	457.437
3	EXP	OFA	FFA	4	458.246	458.087	457.902	457.678	457.241	457.167	457.145	457.16	456.941	457.043	457.146	457.289	457.145	457.22	457.066	457.22	457.358	457.513	457.591	457.444	457.265	457.154	456.888	456.645	456.457	456.59	456.93	457.25	457.467	457.983	458.471	458.455	458.447	458.192	458.005	457.879	457.85	457.863	458.425	458.565	458.625	458.482	458.284	458.112	457.74
3	EXP	OFA	FFA	5	453.755	453.506	453.228	452.798	452.617	452.737	452.957	453.227	453.409	453.441	453.246	453.18	453.302	453.196	453.22	453.616	453.831	454.187	454.278	454.66	454.47	454.192	453.922	453.981	453.84	453.831	453.763	453.668	454.016	453.992	454.31	454.184	454.125	453.837	453.714	453.803	454.11	454.289	454.268	454.237	454.046	453.772	453.469	453.406	453.498
3	EXP	OFA	FFA	6	457.688	457.668	457.497	457.131	457.031	456.784	456.648	456.672	456.808	457.183	457.338	457.532	457.722	457.755	457.566	457.708	457.814	458.066	458.113	458.324	458.288	458.038	457.647	457.74	458.131	458.25	458.54	458.592	458.634	458.645	458.525	458.377	458.224	458.068	458.056	458.08	457.831	457.734	457.671	457.639	457.77	457.785	457.797	458.021	458.15
3	EXP	OFA	FFA	7	459.297	459.191	458.82	458.757	458.849	458.816	458.566	458.525	458.664	458.879	458.757	458.749	458.705	458.53	458.112	457.949	458.155	458.283	458.368	458.497	458.821	458.785	458.641	458.68	458.462	458.62	459.04	459.12	459.491	459.752	459.784	459.607	459.498	459.346	459.125	459.014	459.276	459.433	459.647	459.787	460.155	460.296	460.291	460.28	459.97
4	EXP	OFA	FFA	1	477.12	476.558	476.315	476.247	476.145	476.388	476.474	476.946	477.008	477.077	476.947	477.096	477.276	477.661	477.76	478.477	479.412	479.956	480.586	481.177	481.661	481.897	482.214	482.433	482.446	482.585	482.383	482.367	482.261	482.315	482.903	482.467	481.885	481.489	481.097	481.035	481.455	481.359	481.457	481.567	481.984	481.957	482.105	482.398	482.689
4	EXP	OFA	FFA	2	479.909	480.57	481.089	481.68	482.327	482.368	482.275	482.267	482.159	481.963	481.556	481.298	481.46	481.716	481.773	481.932	481.834	481.799	482.106	482.386	482.522	482.65	482.825	482.695	482.673	482.879	483.386	483.479	483.346	483.237	483.194	483.085	483.063	483.149	483.316	483.561	483.47	483.984	484.24	484.433	484.037	483.357	483.305	483.516	483.484
4	EXP	OFA	FFA	3	481.265	481.185	481.048	480.868	480.942	481.12	481.173	481.044	480.836	480.354	480.13	480.018	480.39	480.471	480.461	480.391	480.627	480.771	481.034	481.182	481.377	481.617	481.67	481.951	482.358	482.842	483.062	483.429	483.754	483.709	483.84	483.945	483.945	484.351	484.255	484.164	483.916	483.871	483.796	483.905	484.065	483.878	483.584	483.648	483.625
4	EXP	OFA	FFA	4	479.764	479.854	479.677	480.267	480.159	480.555	480.741	480.794	480.486	480.13	479.716	479.34	479.166	479.503	479.856	480.086	480.442	480.782	480.858	481.471	481.844	482.009	482.557	482.457	482.582	482.688	483.153	483.227	483.504	483.798	483.852	483.651	483.44	483.443	483.322	483.236	482.993	482.891	482.988	482.972	482.854	482.429	482.564	482.686	482.615
4	EXP	OFA	FFA	5	480.211	480.426	480.653	480.691	480.213	480.259	480.24	480.461	480.575	480.152	480.38	480.622	481.028	481.058	481.192	481.528	481.903	482.389	482.804	483.176	483.241	483.28	483.393	483.393	483.47	483.459	483.762	483.833	483.951	484.059	483.987	483.521	483.088	482.954	483.048	483.052	482.928	483.318	483.298	483.323	483.514	483.648	483.721	483.789	483.892
4	EXP	OFA	FFA	6	480.047	479.943	480.206	480.384	480.366	480.672	480.588	480.541	481.013	481.111	481.781	482.043	482.215	482.257	481.929	482.009	482.125	481.882	481.954	481.755	482.099	482.269	482.198	482.272	482.514	482.769	483.329	483.873	484.039	484.133	484.142	484.099	484.229	484.069	484.075	483.712	483.802	483.781	483.592	483.387	483.537	483.338	483.151	483.013	483.166
4	EXP	OFA	FFA	7	481.943	481.999	482.038	482.025	482.158	482.072	482.346	482.524	482.777	482.918	482.942	483.219	483.202	483.104	483.066	483.093	483.356	483.567	483.624	483.755	483.781	483.78	483.452	483.382	483.58	484.116	484.766	485.285	485.166	485.13	485.217	485.013	484.987	485.143	485.603	485.715	485.567	485.295	484.93	484.733	484.674	484.436	484.639	484.787	484.937
5	EXP	OFA	FFA	1	451.067	450.97	450.726	450.738	450.513	450.348	450.246	450.229	450.145	450.47	450.625	450.699	450.753	450.98	450.873	451.208	451.846	452.389	453.028	453.148	452.984	452.389	451.922	451.315	451.185	451.065	450.916	451.096	451.381	451.604	451.662	451.648	451.811	451.759	451.748	452.118	451.965	452.024	451.884	451.447	451.503	451.581	451.272	451.479	451.586
5	EXP	OFA	FFA	2	444.904	444.789	444.971	445.06	445.09	445.116	445.01	445.181	445.546	445.72	445.942	446.229	446.304	446.443	446.292	446.404	446.52	446.847	447.166	447.376	447.335	447.001	446.817	446.613	446.49	446.673	447.001	447.045	446.821	446.895	446.803	446.839	446.86	446.755	446.845	447.053	447.181	447.365	447.384	447.679	447.971	448.146	448.449	448.634	448.868
5	EXP	OFA	FFA	3	445.436	445.352	445.603	445.447	445.83	445.958	446.251	446.576	446.616	446.807	447.221	447.302	447.408	447.511	447.431	447.519	447.491	447.727	447.744	447.7	447.571	447.236	447.046	446.748	446.814	446.865	447.26	447.503	447.434	447.108	446.932	446.955	446.889	446.939	447	446.916	447.1	447.323	447.479	447.569	447.795	447.782	447.759	448.092	448.175
5	EXP	OFA	FFA	4	442.448	442.381	442.459	442.347	442.341	442.259	441.936	441.771	441.708	441.919	442.219	442.699	443.166	443.306	443.295	443.413	443.62	443.867	444.135	444.516	444.686	444.775	444.603	444.635	444.595	444.485	444.658	444.798	444.716	444.732	444.953	445.178	445.368	445.575	445.548	445.32	445.111	444.959	444.962	445.214	445.461	445.681	445.6	445.576	445.752
5	EXP	OFA	FFA	5	443.44	443.897	444.071	444.174	444.264	444.3	444.433	444.498	444.522	444.418	444.642	444.751	444.797	444.832	444.947	445.227	445.596	445.967	446.398	446.659	446.681	446.664	446.327	446.066	445.838	445.582	445.801	445.819	445.917	446.123	446.212	446.015	446.089	446.252	446.364	446.415	446.531	446.413	446.636	446.799	447.14	447.406	447.395	447.464	447.508
5	EXP	OFA	FFA	6	445.268	445.693	445.795	446.162	446.168	446.121	445.751	445.663	445.53	445.427	445.29	445.064	445.198	445.34	445.486	445.873	446.691	447.45	447.898	448.066	448.055	447.95	447.692	447.316	447.195	447.217	447.184	447.161	447.171	447.169	447.434	447.433	447.79	448.079	448.222	448.294	448.281	448.269	448.049	447.829	447.49	447.543	447.57	447.839	447.836
5	EXP	OFA	FFA	7	444.705	444.78	444.928	445.165	445.183	445.134	444.969	444.988	445.064	445.043	445.29	445.348	445.426	445.752	445.868	445.935	446.338	446.483	446.726	446.845	446.855	446.616	446.423	446.193	446.314	446.419	446.548	446.768	447.034	447.109	447.076	446.801	446.656	446.283	446.308	446.534	446.765	446.898	447.095	447.436	447.597	447.942	448.129	448.266	448.04
6	EXP	OFA	FFA	1	564.879	564.696	564.252	563.922	563.49	563.26	562.912	562.792	562.478	562.193	562.318	562.563	562.833	563.224	563.592	564.207	564.762	565.417	565.8	566.061	566.016	565.896	565.727	565.371	565.299	565.182	565.125	565.224	565.13	565.064	565.031	564.91	564.948	564.974	564.967	564.885	565.033	565.49	565.784	565.867	566.074	566.13	566.357	566.596	566.503
6	EXP	OFA	FFA	2	561.306	561.15	561.054	561.75	562.129	562.592	562.896	562.947	563.027	562.819	562.795	562.565	562.643	562.401	562.694	562.937	562.988	563.543	563.857	563.904	563.625	563.464	563.007	562.806	562.505	562.629	562.853	562.796	562.904	563.067	562.881	562.801	562.956	562.812	562.768	562.349	562.284	562.535	562.669	562.867	563.052	563.274	563.325	562.954	562.464
6	EXP	OFA	FFA	3	566.72	566.376	566.402	566.397	566.465	566.377	566.048	566.173	566.114	566.195	566.373	566.547	566.465	566.463	566.677	566.899	567.088	567.318	567.537	567.814	567.812	567.794	567.651	567.194	566.508	566.386	565.776	565.5	565.32	565.57	565.375	565.272	564.787	564.524	564.506	564.295	564.56	564.702	564.717	564.685	564.296	564.516	564.178	563.888	564.437
6	EXP	OFA	FFA	4	559.756	559.616	559.685	559.629	559.85	559.983	559.923	559.781	559.748	559.606	559.561	559.547	559.782	560.179	561.077	561.778	562.345	562.625	562.891	562.934	562.837	562.766	562.66	562.438	562.423	562.023	561.985	561.704	561.853	561.673	561.988	562.416	562.452	562.855	562.901	562.763	562.782	562.78	562.96	562.985	563.096	562.926	562.895	562.921	562.578
6	EXP	OFA	FFA	5	556.002	555.629	555.358	555.136	555.056	555.042	555.172	555.464	555.795	556.012	555.937	555.569	555.342	555.247	555.528	555.719	556.088	556.788	557.367	557.775	558.032	557.98	557.628	557.438	557.179	557.046	557.041	557.271	557.697	558.183	558.965	559.515	559.829	560.155	560.335	560.485	560.727	560.543	560.311	559.953	559.46	558.744	558.198	557.788	557.614
6	EXP	OFA	FFA	6	564.641	564.463	564.297	564.11	563.743	563.575	563.346	562.954	562.529	562.43	562.337	562.401	562.515	562.383	562.226	561.934	562.006	562.09	562.354	562.985	563.743	564.145	564.262	564.132	563.829	563.788	563.945	564.153	564.102	564.07	564.408	564.511	564.66	564.746	565.034	565.412	565.743	565.478	565.337	565.35	565.539	565.237	564.946	564.774	564.474
6	EXP	OFA	FFA	7	561.106	560.74	560.554	560.278	560.297	560.257	560.001	559.631	559.368	559.493	559.687	559.766	559.562	559.586	559.664	559.393	559.764	560.009	560.357	560.673	560.682	560.763	560.846	561.071	561.098	561.183	561.608	561.481	561.706	562.254	562.609	562.985	563.036	563.27	563.055	562.961	562.946	562.948	562.768	562.511	562.196	561.95	561.901	561.847	561.715
7	EXP	OFA	FFA	1	388.837	388.848	388.398	388.393	388.256	388.159	388.381	388.367	388.483	388.653	388.88	389.075	388.966	388.723	388.806	388.971	389.285	389.663	389.991	390.129	389.972	389.923	389.684	389.574	389.743	389.656	389.8	389.865	389.896	389.829	389.616	389.461	389.277	389.265	389.514	389.605	389.909	390.119	390.217	390.4	390.436	390.162	390.171	389.966	390.016
7	EXP	OFA	FFA	2	384.838	384.692	384.646	384.572	384.453	384.16	384.087	384.001	383.865	383.995	384.119	384.086	384.499	384.152	384.167	384.476	384.631	384.815	385.272	385.193	385.067	384.784	384.625	384.275	383.994	383.918	383.887	383.736	383.74	383.805	383.729	383.842	383.58	383.691	383.825	384.169	384.222	384.383	384.345	384.318	384.421	384.622	384.662	384.65	384.421
7	EXP	OFA	FFA	3	382.32	382.482	382.386	382.281	382.113	382.135	382.107	382.266	382.327	382.469	382.424	382.739	382.856	382.653	382.482	382.653	382.956	383.238	383.562	383.54	383.289	382.95	382.921	383.04	383.332	383.345	383.335	383.667	383.943	384.116	384.247	384.363	384.433	384.032	384.027	384	383.782	383.645	383.58	383.688	383.493	383.503	383.633	383.568	383.422
7	EXP	OFA	FFA	4	378.812	378.658	378.519	378.403	378.411	378.623	378.913	379.32	379.639	379.89	380.079	380.186	380.44	380.34	380.223	380.302	380.531	380.632	380.849	380.857	380.733	380.604	380.345	380.282	380.304	380.495	380.401	380.259	380.157	380.07	379.959	380.124	380.237	380.536	380.597	380.597	380.703	380.829	380.722	380.662	380.706	380.488	380.454	380.462	380.453
7	EXP	OFA	FFA	5	381.984	381.922	381.654	381.517	381.62	381.721	381.523	381.592	381.78	381.96	381.911	381.682	381.475	381.572	381.529	381.676	382.098	382.309	382.294	382.329	382.319	382.302	382.186	382.298	382.403	382.621	382.676	382.682	382.544	382.409	382.346	382.409	382.306	382.134	382.136	382.276	382.378	382.496	382.566	382.633	382.598	382.44	382.343	382.578	382.449
7	EXP	OFA	FFA	6	382.959	382.739	382.701	382.842	383.047	383.23	383.217	383.334	383.206	383.352	383.125	383.222	383.293	383.205	383.086	383.212	383.553	383.773	384.169	383.994	383.945	383.766	383.71	383.816	383.796	383.677	383.697	383.824	383.719	383.867	383.833	383.611	383.47	383.541	383.58	383.843	384.19	384.483	384.489	384.522	384.383	384.343	384.192	384.275	384.067
7	EXP	OFA	FFA	7	385.973	386.179	386.034	385.995	385.792	385.787	385.649	385.75	385.844	385.903	386.008	386.145	386.227	386.098	386.258	386.322	386.714	386.947	387.07	387.133	387.048	386.646	386.574	386.606	386.649	386.666	386.844	386.863	386.839	386.94	386.695	386.661	386.638	386.943	387.003	387.056	386.94	386.77	386.61	386.706	386.737	386.762	386.91	386.776	386.57
8	EXP	OFA	FFA	1	495.747	495.496	495.326	495.332	495.318	495.445	495.371	495.451	495.329	495.38	495.315	494.961	494.638	494.73	494.57	494.547	494.964	495.476	496.027	496.57	496.91	497.005	497.001	496.899	496.767	496.482	496.556	496.723	496.834	496.967	496.939	496.998	496.983	496.946	496.881	496.864	497.045	497.282	497.635	497.966	498.357	498.641	498.43	498.303	498.206
8	EXP	OFA	FFA	2	491.518	490.792	490.199	490.206	490.461	490.652	490.728	490.869	490.717	490.731	490.818	490.576	490.587	490.596	490.8	491.015	491.541	492.232	492.719	492.994	493.233	492.903	492.781	492.917	493.175	493.276	493.382	493.504	493.613	493.99	494.326	494.295	494.319	494.243	494.511	494.668	494.647	494.8	494.439	494.441	494.517	494.735	494.827	494.878	494.95
8	EXP	OFA	FFA	3	490.15	489.62	489.375	489.011	489.007	488.789	488.605	488.5	488.697	488.878	488.831	489.306	489.616	489.332	489.234	489.662	490.07	490.425	490.844	491.017	491.052	491.021	490.85	490.51	490.505	490.929	491.274	491.266	491.655	491.84	491.875	491.793	492.054	492.043	492.07	492.11	492.095	492.138	492.167	492.416	492.586	492.892	493.094	493.274	493.183
8	EXP	OFA	FFA	4	490.5	490.09	489.762	489.755	489.663	489.795	489.687	489.642	489.841	490.031	490.185	490.041	489.999	489.747	489.62	489.729	489.864	490.027	490.295	490.714	490.905	490.991	490.946	491.113	491.029	491.196	491.277	491.615	491.81	491.751	491.866	491.96	492.172	492.217	492.487	492.758	492.894	493.219	493.32	493.201	493.28	493.482	493.412	493.397	493.534
8	EXP	OFA	FFA	5	488.803	488.74	487.986	487.609	487.364	487.049	487.009	487.243	487.244	487.17	486.827	486.816	486.38	486.004	486.164	486.262	486.148	486.256	486.488	486.416	486.188	486.025	486.081	485.98	486.171	486.26	486.325	486.523	486.591	487.238	487.133	487.128	487.233	487.734	488.219	488.957	489.787	490.455	490.809	491.027	491.12	491.233	491.089	491.375	491.29
8	EXP	OFA	FFA	6	492.702	492.459	492.795	492.679	492.167	492.157	492.011	491.71	491.244	491.348	491.638	491.977	492.418	492.696	492.689	492.799	492.711	492.766	492.835	492.675	492.31	491.924	491.908	492.087	492.388	492.703	492.698	492.878	493.314	493.331	493.635	493.672	493.861	493.909	494.125	494.19	494.319	494.63	494.844	494.933	494.823	494.753	494.893	494.618	494.544
8	EXP	OFA	FFA	7	487.45	487.334	487.285	487.259	486.962	487.204	486.905	486.805	487.069	487.532	487.949	488.647	489.452	489.158	488.662	487.991	487.48	487.214	486.94	486.701	486.365	486.016	485.751	485.573	485.36	485.487	485.433	485.701	485.986	486.219	486.488	486.736	487.004	487.365	487.667	488.002	488.468	488.737	488.989	489.47	489.793	490.065	490.696	490.96	491.187
9	EXP	OFA	FFA	1	360.746	360.643	360.446	360.446	360.359	360.501	360.514	360.585	360.835	360.911	360.954	361.333	361.311	361.161	361.339	361.232	361.623	362.05	362.511	362.989	363.335	363.173	363.033	362.871	362.492	362.244	362.249	362.239	362.792	363.378	363.738	364.157	364.11	363.755	363.641	363.375	363.26	363.334	363.654	363.756	363.766	363.537	363.43	363.33	363.286
9	EXP	OFA	FFA	2	361.762	361.733	361.548	361.107	360.952	361.128	361.661	362.328	362.991	363.081	362.794	362.321	362.033	361.903	361.876	362.387	362.635	363.163	363.874	364.358	364.729	364.906	364.586	364.133	363.82	363.434	363.469	363.345	363.483	363.561	363.923	364.031	364.217	364.414	364.233	364.499	364.552	364.563	364.8	364.803	364.674	364.621	364.775	364.824	364.89
9	EXP	OFA	FFA	3	363.642	363.954	363.91	364.011	363.955	363.862	363.678	363.426	363.47	363.279	363.254	363.155	363.095	363.259	363.21	363.385	363.654	364.177	364.587	365.168	365.772	365.859	365.955	365.844	365.705	365.483	365.473	365.436	365.525	365.628	365.82	365.93	366.087	366.162	366.143	366.209	366.095	366.141	366.193	366.256	366.261	366.272	366.039	366.148	366.052
9	EXP	OFA	FFA	4	361.231	361.027	361.143	361.198	360.915	361.243	361.132	361.344	361.234	361.378	361.385	361.143	360.772	360.82	360.889	361.191	361.701	362.339	363.006	363.534	364.002	363.96	363.752	363.497	363.209	362.964	362.876	363.045	363.155	363.438	363.623	363.616	363.639	363.701	363.886	364.149	364.374	364.688	364.582	364.831	364.755	364.87	364.906	364.961	364.729
9	EXP	OFA	FFA	5	362.494	362.203	361.552	361.041	360.789	360.687	360.654	360.489	360.463	360.456	360.61	360.73	360.684	360.865	360.947	360.934	361.234	361.819	362.544	363.128	363.601	363.349	363.098	362.415	362.278	362.343	362.56	362.706	362.991	362.969	363.101	362.978	362.972	362.809	362.813	363.133	363.261	363.581	363.67	363.79	363.861	363.867	363.61	363.378	363.412
9	EXP	OFA	FFA	6	365.095	365.051	364.874	364.645	364.944	365.244	365.456	365.498	365.216	365.213	365.144	365.074	364.72	364.603	364.312	363.999	364.014	364.433	365.47	365.799	366.3	366.19	365.632	365.169	364.782	364.594	364.543	364.82	365.072	365.337	365.24	365.254	365.438	365.389	365.619	365.874	365.964	366.055	366.118	366.167	365.972	366.014	366.034	365.879	365.885
9	EXP	OFA	FFA	7	367.089	366.974	366.612	366.332	366.268	366.421	366.466	366.627	366.723	366.832	366.783	366.675	366.945	367.078	367.342	367.469	367.603	367.764	368.127	368.391	368.501	368.27	367.682	367.343	367.059	366.675	366.579	366.468	366.846	367.002	367.204	367.045	366.98	366.769	366.781	367.176	367.255	367.583	367.776	368.022	367.909	367.825	367.735	367.794	367.552
10	EXP	OFA	FFA	1	508.898	508.836	508.765	509.045	509.428	509.442	509.458	509.431	509.712	509.993	510.062	509.862	509.916	509.445	509.046	509.052	509.43	510.187	510.884	511.572	511.84	511.99	512.028	512.064	512.219	512.226	512.043	512.188	512.177	512.183	512.35	512.48	512.592	512.591	512.507	512.782	512.96	513.005	512.805	512.585	512.541	512.556	512.738	512.875	512.744
10	EXP	OFA	FFA	2	510.34	510.403	510.374	510.577	510.732	510.54	510.355	510.346	510.331	510.738	511.011	511.123	511.069	511.29	511.524	511.949	512.426	513.014	513.42	513.572	513.451	513.426	513.152	512.945	512.766	512.963	513.182	513.446	514.038	514.288	514.482	514.767	515.171	515.364	515.513	515.55	515.642	515.6	515.383	515.385	515.055	514.9	514.848	514.816	514.588
10	EXP	OFA	FFA	3	508.518	508.578	508.201	508.001	507.861	507.913	507.491	507.575	507.461	507.362	507.541	507.601	507.84	507.956	508.114	508.276	508.535	509.077	509.329	509.411	509.89	510.03	510.346	510.572	510.732	510.979	511.625	511.746	511.606	511.393	511.033	511.055	511.515	511.648	511.638	511.678	511.635	511.606	511.546	510.979	510.778	510.676	511.012	511.028	511.122
10	EXP	OFA	FFA	4	508.241	508.066	507.857	507.646	507.548	507.942	507.584	507.292	507.62	508.08	508.453	508.778	508.912	509.37	509.78	509.974	510.416	510.682	510.808	510.982	510.706	510.573	510.494	510.695	510.695	510.527	510.552	510.529	510.758	510.918	510.954	510.876	510.872	510.985	510.922	510.842	510.923	511.159	511.243	511.144	511.061	511.026	510.871	510.936	511.058
10	EXP	OFA	FFA	5	508.266	508.217	508.348	508.359	508.239	508.291	508.66	508.894	508.788	508.63	508.612	508.708	508.498	508.848	509.185	509.35	509.435	509.91	510.142	510.042	509.826	509.786	509.813	509.966	509.869	509.961	509.883	509.957	510.269	510.529	510.759	510.702	510.626	510.659	510.447	510.737	510.792	510.86	510.63	510.611	510.529	510.522	510.682	510.608	510.484
10	EXP	OFA	FFA	6	507.507	507.599	507.678	507.709	507.758	507.809	507.627	507.488	507.471	507.626	508.158	508.409	508.308	508.324	508.431	508.603	508.854	509.044	509.425	509.458	509.626	510.08	510.319	510.564	510.541	510.501	510.731	511.048	510.919	510.822	510.953	510.963	510.748	510.474	510.435	510.403	510.73	511.001	510.744	510.905	511.057	511.17	511.099	510.916	511.1
10	EXP	OFA	FFA	7	507.003	506.997	507.492	507.626	507.862	507.977	507.64	507.602	507.688	507.884	507.783	507.774	507.831	508.147	508.164	508.491	508.678	509.095	509.28	509.353	509.149	509.01	508.792	508.915	508.766	508.944	509.083	509.257	509.284	509.507	509.475	509.532	509.649	509.783	509.964	510.165	510.117	509.923	510.279	510.436	510.651	510.695	510.548	510.216	510.05
11	EXP	OFA	FFA	1	489.271	489.679	489.65	489.627	489.484	489.524	489.545	489.793	489.945	490.131	489.993	489.969	489.79	489.54	489.737	490.046	490.551	491.247	492.139	492.629	492.934	493.097	492.922	492.404	492.015	491.763	491.538	491.428	491.381	491.688	491.728	491.87	491.789	491.709	491.706	491.334	491.244	491.39	491.366	491.294	491.605	492.043	492.336	492.615	492.715
11	EXP	OFA	FFA	2	491.492	491.118	490.944	490.8	491.023	491.039	490.835	490.617	490.457	491.083	491.057	491.151	491.436	491.603	491.403	491.386	491.789	492.188	492.586	492.731	492.934	492.745	492.987	493.201	493.412	493.646	493.383	493.171	493.13	493.323	493.085	493.088	493.217	493.265	493.367	493.513	493.596	493.914	494.147	494.063	494.038	494.184	494.2	494.081	494.06
11	EXP	OFA	FFA	3	490.633	490.527	490.416	490.511	490.698	490.574	490.701	490.733	490.599	490.555	490.482	490.43	490.557	490.454	490.301	490.317	490.46	490.649	491.083	491.487	491.691	492.112	491.885	492.015	492.021	491.921	491.87	491.565	491.296	491.069	490.937	490.752	490.818	490.766	490.795	491.032	491.047	491.077	491.442	491.875	492.008	492.264	492.006	492.121	492.052
11	EXP	OFA	FFA	4	495.83	495.365	495.053	494.712	494.536	494.495	494.709	494.447	494.487	494.605	494.707	495.113	495.212	495.359	495.133	494.913	494.476	494.596	494.363	494.05	493.974	493.847	493.372	493.396	493.302	493.059	493.393	493.576	493.354	493.491	493.366	493.469	494.032	494.418	494.423	494.351	494.115	493.907	493.957	494.05	493.921	493.714	493.621	493.274	493.185
11	EXP	OFA	FFA	5	493.135	493.222	493.239	493.606	493.672	493.628	493.648	493.65	493.766	493.994	493.922	493.936	493.823	493.677	493.753	493.621	493.502	493.461	493.954	494.42	494.524	494.64	494.642	494.704	494.699	494.227	494.002	493.805	493.502	493.589	493.425	493.387	493.43	493.659	493.563	493.841	493.839	493.829	493.729	493.904	494.172	493.986	494.008	494.041	494.124
11	EXP	OFA	FFA	6	492.568	492.382	492.705	493.034	493.35	493.932	494.607	495.075	495.332	495.154	494.974	494.689	494.471	494.763	494.981	495.023	494.829	494.503	494.302	494.318	494.284	494.241	494.292	494.311	494.053	493.888	493.816	493.945	493.907	493.74	493.677	493.689	493.533	493.573	493.766	493.558	493.35	493.603	493.608	493.446	493.428	493.448	493.826	494.11	494.108
11	EXP	OFA	FFA	7	490.452	490.647	490.809	490.88	491.099	491.338	490.817	490.314	490.229	490.064	490.137	489.848	489.849	489.793	490.304	490.237	490.214	490.124	489.999	489.844	489.699	489.614	489.283	488.728	488.156	487.604	487.528	487.348	487.195	486.934	486.86	486.791	486.596	486.667	486.666	486.723	486.85	486.328	486.256	486.156	486.066	486.14	486.64	486.576	486.597
12	EXP	OFA	FFA	1	510.681	510.078	509.479	509.248	508.93	508.829	508.57	508.371	508.416	508.443	508.522	508.96	509.145	509.613	509.904	510.137	510.685	511.224	511.932	512.603	513.22	513.545	513.946	514.147	514.487	514.577	514.635	514.191	513.688	513.305	513.412	512.96	512.615	512.414	512.277	512.408	512.649	512.814	512.688	512.868	513.157	513.288	513.301	513.525	513.426
12	EXP	OFA	FFA	2	509.923	509.716	509.655	509.434	509.128	508.559	507.647	507.604	507.551	507.582	507.789	507.905	508.047	508.313	508.18	508.234	508.603	508.974	509.826	510.71	511.52	512.044	512.639	513.244	513.346	513.279	513.464	513.165	513.1	513.21	512.859	512.931	512.824	512.914	513.036	512.668	512.702	512.852	513.055	513.253	513.162	513.331	513.224	512.995	512.739
12	EXP	OFA	FFA	3	509.058	508.771	508.746	508.096	508.135	507.962	507.46	507.561	507.912	507.867	507.804	507.484	507.03	506.573	506.478	507.003	507.453	508.858	509.624	509.305	509.009	509.649	509.712	510.64	511.375	510.585	509.845	508.946	507.871	507.643	506.852	506.495	505.913	505.132	504.704	505.065	504.31	504.336	504.216	503.783	503.769	504.433	504.77	504.302	503.619
12	EXP	OFA	FFA	4	511.903	511.642	511.179	510.597	509.831	509.662	509.658	509.309	509.241	509.254	509.215	509.337	509.331	509.792	509.981	510.407	510.883	511.043	511.976	512.711	513.043	513.138	513.429	513.817	514.02	513.494	513.081	512.822	512.471	512.16	511.983	511.973	511.793	511.469	511.048	510.918	511.023	511.084	511.056	511.401	511.777	511.784	511.835	512.137	512.693
12	EXP	OFA	FFA	5	510.957	510.706	510.418	510.388	510.178	509.977	510.088	510.161	510.327	509.991	510.103	510.131	510.113	510.093	510.114	510.641	511.257	511.799	512.21	512.356	512.553	512.322	512.332	512.135	512.055	512.067	512.344	512.169	512.12	511.982	511.809	511.663	511.829	512.086	512.466	512.739	512.926	512.809	513.003	513.18	513.457	513.737	513.612	513.058	512.686
12	EXP	OFA	FFA	6	509.739	509.054	508.936	508.648	508.592	508.802	508.98	508.787	508.895	508.562	508.106	508.217	508.236	508.703	508.846	508.857	509.069	509.545	509.772	509.851	510.153	510.584	510.82	511.148	511.232	511.656	511.139	510.473	509.957	509.728	509.804	509.949	510.493	510.953	510.851	510.368	510.2	510.394	510.274	510.193	510.307	510.14	509.754	509.84	510.153
12	EXP	OFA	FFA	7	509.558	509.472	509.081	508.984	509.226	509.465	510.114	510.515	510.831	510.86	510.746	510.346	510.295	509.805	509.685	509.656	509.755	510.684	511.053	511.453	511.685	511.964	512.164	512.521	512.003	511.688	511.123	511.103	511.028	510.9	510.667	510.995	511.323	510.962	510.631	510.421	510.644	510.42	510.661	510.687	510.624	511.041	510.788	510.904	510.824
13	EXP	OFA	FFA	1	463.336	462.799	462.293	461.925	461.718	461.352	461.347	461.252	461.575	461.874	461.994	462.301	462.583	462.838	463.283	463.623	464.315	465.265	465.919	466.457	466.924	467.074	466.774	466.699	466.684	466.453	466.329	466.421	466.595	466.647	466.855	467.17	467.31	467.402	467.427	467.476	467.603	467.721	468.191	468.278	468.321	468.486	468.353	468.155	468.093
13	EXP	OFA	FFA	2	475.326	474.58	473.926	473.403	472.97	472.773	472.802	472.816	472.985	473.011	473.053	473.058	473.147	473.444	473.621	473.948	474.546	475.105	475.508	475.742	475.844	475.721	475.571	475.381	475.576	475.512	475.347	475.366	475.266	475.071	475.025	475.119	475.278	475.69	476.137	476.501	476.853	477.365	477.762	477.958	478.204	478.406	478.688	478.728	478.732
13	EXP	OFA	FFA	3	478.153	477.715	477.371	477.269	477.167	477.153	476.992	476.859	476.761	476.88	477.021	477.049	477.087	477.279	477.24	477.282	477.506	477.713	478.029	478.214	478.1	478.099	478.085	478.177	478.209	478.288	478.234	478.235	478.301	478.33	478.559	478.801	478.962	479.274	479.677	479.977	480.232	480.516	480.926	481.07	481.158	481.266	481.096	480.901	480.695
13	EXP	OFA	FFA	4	476.594	476.461	476.447	476.258	476.058	475.944	476.515	476.551	476.841	476.822	476.93	476.941	477.118	477.175	477.181	477.165	477.335	477.675	477.726	477.838	477.758	477.837	477.605	477.671	477.613	477.551	477.291	477.461	477.252	477.176	477.126	477.314	477.548	477.849	477.973	478.062	478.327	478.374	478.468	478.401	478.575	478.474	478.459	478.338	477.964
13	EXP	OFA	FFA	5	478.196	477.738	477.188	476.91	476.918	476.825	477.053	477.479	477.804	477.779	478.149	478.602	478.698	478.596	478.734	478.719	478.723	479.034	479.283	479.474	479.671	479.656	479.636	479.595	479.792	479.816	479.842	479.82	479.664	479.715	479.521	479.693	479.639	479.59	479.733	480.115	480.166	480.27	480.386	480.632	480.969	481.1	481.025	480.918	480.809
13	EXP	OFA	FFA	6	476.97	476.595	476.492	476.256	476.118	475.988	475.942	475.858	475.963	476.224	476.529	476.723	476.827	476.983	477.394	477.72	478.153	478.581	478.973	479.293	479.261	478.993	478.915	478.794	478.921	479.002	479.126	479.238	479.362	479.364	479.323	479.399	479.563	479.912	480.212	480.396	480.597	480.779	480.528	480.67	480.758	480.688	480.82	480.646	480.583
13	EXP	OFA	FFA	7	478.948	478.811	478.591	478.267	478.208	478.346	478.36	478.509	478.563	478.628	478.916	479.331	479.312	479.37	479.681	479.725	479.684	479.749	479.984	480.043	479.962	479.975	479.756	479.639	479.498	479.575	479.518	479.444	479.567	479.659	479.824	480.012	480.368	480.659	480.845	480.963	481.048	481.173	481.455	481.504	481.258	481.359	481.187	481.1	481.021
14	EXP	OFA	FFA	1	419.239	419.088	418.873	418.733	419.027	418.86	418.996	419.006	418.831	418.978	419.193	419.413	419.989	420.884	421.156	421.723	421.782	421.893	422.177	422.4	422.562	422.73	422.849	423.121	423.235	423.21	423.048	422.763	422.171	421.65	421.497	421.121	421.078	420.933	420.602	420.557	420.704	421.093	421.507	421.729	422.317	423.199	423.415	423.919	424.299
14	EXP	OFA	FFA	2	416.877	416.718	417.413	417.304	416.611	416.306	416.243	416.303	416.149	416.36	416.546	416.675	417.324	418.016	418.814	419.326	419.742	420.339	420.805	420.844	420.3	419.996	420.218	420.19	420.307	420.571	420.433	420.608	420.761	420.794	421.077	421.017	420.997	421.632	421.774	421.548	421.753	421.616	421.74	422.071	422.178	422.77	423	423.053	422.883
14	EXP	OFA	FFA	3	420.564	420.399	420.467	420.204	420.729	420.569	420.486	420.248	420.603	420.326	420.565	420.672	420.551	420.733	420.636	420.779	421.129	421.238	421.427	421.395	421.277	421.111	420.952	420.802	420.961	420.96	420.791	420.783	421.033	421.268	421.298	421.491	421.521	421.342	421.364	421.324	421.531	421.412	421.762	422.098	422.303	422.537	422.77	423.124	422.92
14	EXP	OFA	FFA	4	418.849	419.126	419.067	419.464	419.592	419.525	419.395	419.683	419.585	419.283	419.184	419.289	419.339	419.424	419.202	419.441	419.878	420.438	420.619	420.632	420.506	420.512	420.772	420.782	420.966	421.019	421.083	421.077	420.97	420.728	420.669	420.503	420.465	420.671	421.064	421.374	421.871	422.112	422.149	422.442	422.631	422.707	423.059	422.913	422.546
14	EXP	OFA	FFA	5	426.486	426.055	425.861	425.442	425.574	425.7	425.781	426.049	426.761	426.844	426.986	426.902	427.319	427.467	427.43	427.145	427.277	427.807	428.033	428.27	428.624	428.813	428.963	428.908	429.171	428.818	428.766	428.172	428.023	427.747	427.863	427.778	427.652	427.488	427.485	427.705	428.105	428.332	428.537	428.979	429.122	429.538	430.371	430.518	430.455
14	EXP	OFA	FFA	6	427.706	427.419	427.8	427.557	427.515	427.314	427.597	427.517	427.613	427.806	428.004	428.375	428.36	428.691	428.722	428.625	428.672	428.851	428.647	428.927	428.497	428.593	428.652	428.48	428.081	427.844	427.788	427.973	428.027	428.116	428.475	428.905	428.887	428.59	429.139	428.953	429.185	429.455	429.699	429.699	429.767	430.048	429.741	429.828	429.373
14	EXP	OFA	FFA	7	423.467	423.476	423.448	423.319	423.82	424.079	424.338	424.929	424.994	425.288	425.44	425.631	425.646	425.619	425.367	425.693	426.124	426.133	426.599	426.792	426.651	426.556	426.213	425.924	425.659	425.756	425.993	426.089	426.211	426.026	426.58	426.911	427.406	427.783	428.058	428.038	427.703	427.876	427.858	428.356	428.698	429.004	428.705	428.597	428.563
15	EXP	OFA	FFA	1	578.995	578.111	576.772	576.391	575.152	574.412	574.463	573.775	572.67	571.918	571.376	571.138	571.176	571.243	570.808	570.865	571.354	571.951	572.56	573.377	573.251	573.185	573.137	573.445	573.404	573.699	574.363	574.616	574.864	575.309	576.035	576.906	577.525	578.095	578.562	578.986	579.169	579.568	580.295	581.005	581.435	581.549	581.778	581.851	582.194
15	EXP	OFA	FFA	2	572.049	571.964	571.331	570.709	569.962	569.856	570.031	569.811	569.462	569.251	569.173	569.153	568.992	569.224	569.563	570.423	571.319	572.282	572.666	572.436	572.246	571.877	571.187	570.815	570.886	571.017	571.419	571.696	571.804	572.339	572.629	572.796	572.841	573.062	573.249	573.433	573.819	574.066	574.339	574.65	575.051	575.5	575.96	576.091	576.416
15	EXP	OFA	FFA	3	573.459	572.748	572.09	571.463	571.237	570.956	570.959	570.625	570.605	570.512	570.643	571.127	571.189	571.075	571.076	571.623	572.782	573.897	574.734	574.924	574.965	575.074	575.281	575.206	575.337	575.27	575.701	575.949	576.262	576.482	576.805	577.217	577.359	577.658	577.979	578.204	578.683	578.862	579.108	579.328	579.651	579.9	580.094	580.21	580.407
15	EXP	OFA	FFA	4	577.476	577.054	576.702	576.008	575.138	574.627	574.282	574.072	573.554	573.199	573.051	573.238	573.17	572.898	573.099	573.592	574.15	574.544	574.417	574.742	574.885	575.045	575.016	574.975	575.014	575.233	575.065	575.622	576.065	576.209	576.238	576.311	576.463	576.739	576.962	577.245	577.69	578.183	578.38	578.702	579.018	579.526	579.369	579.185	579.233
15	EXP	OFA	FFA	5	576.951	576.651	576.607	576.717	576.929	576.902	576.856	576.849	576.812	576.588	576.568	576.881	577.183	577.356	577.328	577.902	578.591	579.319	579.453	579.504	579.239	579.036	578.746	578.564	578.399	578.091	578.144	578.22	578.302	578.34	578.416	578.47	578.59	578.89	579.364	579.756	580.114	580.624	580.857	580.642	580.422	580.306	580.362	580.821	581.217
15	EXP	OFA	FFA	6	570.496	570.3	569.782	569.484	568.951	568.571	567.925	567.671	568.055	568.16	568.39	568.357	568.436	568.417	568.708	569.235	569.506	569.586	569.659	569.698	569.397	568.866	568.135	567.867	567.869	567.743	568.187	568.408	568.695	568.625	568.546	568.614	568.901	569.305	570.033	570.872	571.503	572.279	572.871	572.977	572.892	572.821	572.665	572.313	571.991
15	EXP	OFA	FFA	7	572.301	572.331	572.377	572.418	572.282	571.922	571.463	571.279	571.155	570.985	571.144	571.556	571.732	572.061	572.112	572.201	572.719	572.971	572.984	572.9	572.514	572.237	571.854	571.531	571.477	571.558	571.81	572.427	572.77	573.134	573.426	573.862	573.967	574.097	573.914	573.955	573.797	573.897	573.92	573.473	573.094	572.927	572.799	573.105	573.523
16	EXP	OFA	FFA	1	325.554	325.635	325.663	325.562	325.534	325.658	325.628	325.273	325.435	325.596	325.468	325.433	325.557	325.525	325.802	326.335	327.359	328.9	330.392	331.465	332.026	332.063	331.965	331.668	331.369	330.932	330.508	330.21	330.195	330.025	330.086	329.643	329.035	328.805	328.731	328.639	328.249	327.747	327.454	327.204	327.405	327.558	327.725	327.385	327.286
16	EXP	OFA	FFA	2	324.829	324.738	324.802	324.983	325.257	325.665	325.747	325.879	326.207	326.711	327.004	326.728	326.885	326.719	326.676	327	327.953	328.849	329.093	329.26	328.971	328.755	328.886	328.889	328.856	328.684	328.311	328.128	328.01	327.948	328.053	328.101	328.03	327.945	327.585	327.454	327.053	326.73	326.665	326.915	326.911	326.799	326.494	326.312	326.284
16	EXP	OFA	FFA	3	323.964	324.313	324.346	324.462	324.551	324.769	324.763	324.941	324.984	325.193	325.307	325.379	325.249	325.254	325.292	325.575	326.393	327.258	327.744	327.954	328.006	327.633	327.724	328.044	328.237	328.594	328.726	328.425	327.88	327.6	327.321	327.431	327.469	327.7	327.58	327.407	327.194	327.214	327.369	327.546	327.777	328.004	327.96	327.956	327.315
16	EXP	OFA	FFA	4	326.929	326.547	326.112	325.879	325.873	326.036	326.207	326.287	325.937	325.525	325.284	325.512	325.796	326.214	326.37	326.51	327.1	327.796	328.163	328.147	328.082	327.739	327.714	327.482	327.504	327.611	327.748	328.176	328.396	328.473	328.596	328.571	328.777	328.727	328.868	328.907	329.004	329.143	328.767	328.478	328.249	327.841	327.763	328.394	328.577
16	EXP	OFA	FFA	5	326.84	326.772	326.835	326.714	326.625	326.531	326.373	326.016	325.78	325.877	326.163	326.157	326.369	326.602	327.003	327.502	327.944	328.529	329.037	329.513	329.585	329.589	329.725	329.67	329.648	329.716	329.681	329.891	329.98	329.964	330.381	330.397	330.216	330.13	329.874	329.51	329.618	329.897	330.308	330.728	330.891	330.832	330.776	330.798	330.908
16	EXP	OFA	FFA	6	324.838	324.73	324.742	324.981	325.142	325.368	325.492	325.283	325.363	325.509	325.839	326.478	326.445	326.26	326.343	326.601	326.834	327.229	327.492	327.956	328.085	328.285	328.243	328.294	328.596	328.684	328.724	328.83	329.108	329.202	329.114	329.158	329.182	329.014	328.756	328.564	328.429	328.256	328.254	328.46	328.552	328.145	328.319	328.456	328.455
16	EXP	OFA	FFA	7	324.586	324.947	325.077	325.212	325.311	325.206	325.468	325.261	325.049	324.715	324.365	324.077	323.68	323.373	323.436	323.91	324.453	325.152	325.715	326.126	326.182	326.195	326.091	325.941	325.732	325.666	325.591	325.547	325.765	326.17	326.23	326.085	325.934	326.079	325.993	325.845	325.72	325.812	325.557	325.339	325.343	325.473	325.445	325.654	326.024
17	EXP	OFA	FFA	1	466.789	466.541	466.292	466.136	466.392	466.186	466.007	465.991	466.271	466.293	466.618	466.471	466.38	466.243	466.507	467.124	467.555	468.277	468.645	468.766	468.657	468.709	468.886	468.864	468.541	468.28	467.868	467.486	467.349	467.368	467.773	467.849	467.834	467.94	467.879	467.727	467.792	467.945	467.992	467.949	468.304	468.822	468.738	468.502	468.318
17	EXP	OFA	FFA	2	467.351	467.102	466.568	466.439	466.574	466.492	466.332	466.578	466.761	467.163	467.423	467.459	467.338	467.252	468.255	468.914	469.42	469.725	469.975	470.055	470.135	469.992	470.103	470.182	470.312	470.266	470.265	470.418	470.265	470.26	470.193	470.15	470.205	469.874	469.877	470.297	470.456	470.302	470.335	470.454	470.726	470.825	471.113	471.53	471.836
17	EXP	OFA	FFA	3	465.48	465.207	465.135	465.055	465.038	465.013	465.213	465.239	465.339	465.614	465.768	465.88	466.073	466.117	466.383	466.571	466.858	467.131	467.225	467.404	467.481	467.602	467.752	467.863	467.782	467.73	467.875	467.937	467.986	467.892	467.833	467.813	467.747	467.713	467.768	467.56	467.619	467.799	467.996	468.154	468.155	468.373	468.302	468.096	468
17	EXP	OFA	FFA	4	463.827	463.851	463.956	464.066	464.338	464.591	464.507	464.52	464.232	464.104	463.906	463.967	463.834	464.088	464.683	464.929	465.027	465.276	465.618	465.628	465.526	465.273	464.885	464.88	465.424	465.773	466.137	466.361	466.266	466.207	466.004	465.705	465.424	465.253	465.259	465.26	465.366	465.492	465.606	465.544	465.38	465.402	465.319	465.425	465.495
17	EXP	OFA	FFA	5	464.228	463.976	463.967	464.208	464.288	464.315	464.562	464.893	464.951	465.012	464.989	464.97	465.064	465.689	466.332	466.521	466.441	466.534	466.589	466.834	467.176	467.357	467.783	468.082	468.066	468.29	468.217	467.783	467.366	467.026	466.958	466.873	466.996	467.153	467.331	467.637	467.856	467.875	467.946	467.744	467.501	467.269	467.305	467.32	467.147
17	EXP	OFA	FFA	6	465.119	465.063	465.034	465.207	465.407	465.78	466.003	466.108	466.436	466.763	466.713	466.762	466.583	466.705	466.944	467.033	467.128	467.141	467.111	466.88	466.851	466.814	467.139	467.395	467.883	468.099	468.194	468.076	467.991	468.126	467.913	467.944	468.069	468.023	468.127	468.216	468.083	468.061	467.812	467.505	467.507	467.7	467.879	468.029	467.973
17	EXP	OFA	FFA	7	468.826	469.11	469.183	468.813	468.783	468.599	468.477	468.459	468.447	468.438	468.521	468.503	468.485	468.843	469.191	469.537	469.622	469.695	469.906	470.009	470.137	470.227	470.468	470.527	470.765	471.144	471.372	471.479	471.172	471.299	470.902	470.683	470.716	470.718	470.672	470.438	470.68	470.843	470.713	470.584	470.648	470.597	470.709	470.604	470.479
18	EXP	OFA	FFA	1	499.61	499.136	499.124	498.99	499.029	499.365	499.179	499.192	498.764	498.431	497.903	497.76	497.835	498.036	498.304	498.722	499.08	499.509	499.675	499.735	499.953	500.53	500.431	500.661	500.686	500.481	500.699	500.537	500.645	500.387	500.073	500.134	501.096	501.129	501.658	501.903	501.232	501.233	501.425	501.27	500.94	500.699	500.295	499.971	500.11
18	EXP	OFA	FFA	2	501.354	500.978	500.339	499.939	499.327	499.369	499.119	498.831	498.753	499.225	499.609	500.048	499.807	499.653	499.534	499.202	499.7	500.146	500.552	501.127	501.397	501.495	501.435	501.47	501.399	501.537	501.208	501.383	501.49	501.484	501.612	501.86	501.627	500.838	500.37	500.072	500.284	500.369	500.313	500.752	500.835	500.875	500.99	501.074	501.236
18	EXP	OFA	FFA	3	500.924	499.832	499.493	498.858	498.258	497.882	497.443	497.687	497.749	497.793	497.701	497.854	498.251	498.617	499.141	499.144	499.526	500.084	500.778	501.314	501.35	501.451	501.37	501.557	501.752	502.064	502.189	502.112	502.44	502.285	502.183	502.172	502.134	502.217	502.085	502.439	502.105	502.047	502.105	502.122	502.422	502.469	502.821	502.717	502.882
18	EXP	OFA	FFA	4	503.698	503.346	502.894	502.365	502.174	501.927	501.937	501.815	501.703	501.745	502.037	502.386	502.276	502.298	502.488	502.599	502.935	503.038	503.282	503.625	503.79	503.933	503.911	503.996	504.338	504.544	504.809	505.065	504.833	504.543	504.222	504.165	503.972	503.766	503.618	503.836	503.952	504.17	504.282	504.615	504.602	504.523	504.316	504.243	504.231
18	EXP	OFA	FFA	5	504.334	504.201	503.672	503.122	502.804	502.194	502.215	502.219	502.693	502.874	503.324	503.197	503.115	503.107	503.444	503.601	503.613	503.862	504.335	504.616	504.674	504.566	504.114	503.786	503.489	503.415	503.471	503.368	503.636	504.105	504.495	504.596	504.41	504.579	504.429	504.444	504.727	505.316	505.514	505.431	505.298	505.236	505.55	505.968	506.412
18	EXP	OFA	FFA	6	503.93	503.371	502.915	502.638	502.615	502.576	502.516	502.44	502.775	502.706	502.564	502.414	502.224	502.573	502.823	503.298	504.013	504.393	504.553	504.546	505.112	505.592	505.213	505.231	505.125	505.078	505.181	504.845	504.597	504.446	504.59	504.76	504.858	504.934	505.059	505.299	505.54	506.102	506.137	505.907	506.064	506.488	506.671	506.738	506.558
18	EXP	OFA	FFA	7	505.087	505.317	505.368	505.158	504.963	504.908	504.803	504.657	504.259	504.242	504.133	504.454	504.476	504.651	504.832	504.77	504.693	504.872	504.9	504.862	504.727	504.826	504.85	505.248	505.38	505.775	505.946	505.975	505.84	505.235	505.238	505.174	504.877	504.52	505.025	505.222	505.671	505.718	505.827	506.035	506.47	506.582	506.63	506.56	506.519
19	EXP	OFA	FFA	1	560.87	560.596	560.281	560.365	560.396	560.733	561.036	561.312	561.383	561.399	561.498	561.513	561.77	561.73	561.669	561.831	561.98	562.703	562.983	563.207	563.092	563.222	563.475	563.345	562.988	563.008	563.044	562.961	562.711	562.947	562.911	563.028	562.965	562.515	562.285	562.46	562.543	562.487	562.736	562.708	562.403	561.974	562.055	562.244	562.181
19	EXP	OFA	FFA	2	559.248	559.229	559.293	559.387	559.288	559.235	559.116	559.43	559.498	559.913	560.07	560.332	560.152	560.544	560.985	561.351	562.134	562.674	562.828	562.694	562.441	562.337	562.279	562.469	562.912	562.845	562.988	562.731	562.737	562.732	562.988	562.838	562.944	563.052	563.431	564.011	564.16	564.204	564.226	564.196	564.541	564.894	565.117	564.794	564.786
19	EXP	OFA	FFA	3	560.956	560.836	560.998	561.016	561.446	561.847	561.98	561.943	561.791	561.875	561.796	561.89	561.952	562.411	562.731	563.095	563.475	563.576	563.467	563.272	563.156	562.539	562.064	561.919	561.733	561.677	561.883	562.06	562.019	562.11	562.14	562.348	562.64	563.083	563.593	563.78	564.028	564.213	563.893	563.585	563.083	562.99	562.811	563.108	563.188
19	EXP	OFA	FFA	4	561.814	561.862	561.656	561.489	561.307	561.308	561.409	561.761	561.648	561.916	561.979	562.274	562.393	562.345	562.64	562.915	563.328	563.257	563.197	562.882	562.762	562.461	562.113	561.748	561.674	561.879	561.976	562.274	562.771	562.816	562.835	562.914	562.93	562.784	562.822	563.364	563.782	563.819	563.914	563.846	563.911	563.754	563.719	563.496	563.552
19	EXP	OFA	FFA	5	560.123	560.004	559.845	559.96	559.907	559.97	559.706	559.691	559.87	559.9	560.096	559.889	559.845	560.16	560.441	560.616	561.162	561.614	562.142	562.299	562.481	562.447	562.14	561.754	561.807	561.847	562.018	562.079	562.27	562.556	562.823	563.076	563.466	563.772	563.869	563.973	563.961	564.225	564.266	564.226	564.181	564.29	564.391	564.493	564.572
19	EXP	OFA	FFA	6	563.391	562.897	562.653	562.598	562.464	562.783	562.998	562.866	562.748	562.751	563.006	563.404	563.608	563.739	564.033	564.522	564.873	565	565.204	565.174	565.084	564.809	564.698	564.742	565.098	565.609	565.951	566.642	567.019	567.183	567.292	567.279	567.271	567.341	567.326	567.216	567.539	567.481	567.618	567.862	568.016	568.141	567.918	567.852	567.758
19	EXP	OFA	FFA	7	564.754	564.656	564.827	564.788	564.784	564.443	564.36	564.321	564.032	563.971	564.148	564.139	564.106	564.073	564.167	563.943	564.05	564.252	564.259	564.109	564.044	564.088	564.184	563.983	564.065	564.5	564.654	564.945	565.352	565.651	565.715	566.026	565.954	565.937	565.9	565.848	565.753	565.658	565.629	565.754	566.088	566.139	566.331	566.378	566.272
20	EXP	OFA	FFA	1	403.22	403.112	403.096	402.587	402.4	402.996	403.142	403.084	403.429	403.362	402.883	402.695	402.651	402.256	402.318	402.554	402.991	403.43	403.856	404.035	404.042	404.006	403.933	403.173	403.017	402.748	402.446	402.114	402.069	402.211	402.292	402.06	402.161	402.255	402.617	402.755	402.663	402.631	402.624	402.398	402.203	402.383	402.52	402.751	402.987
20	EXP	OFA	FFA	2	402.33	401.937	401.845	401.936	401.794	401.765	401.848	401.737	401.692	402.01	401.904	401.798	401.915	402.2	402.274	402.538	403.157	403.4	403.677	403.75	403.372	403.059	402.505	402.381	402.19	402.146	401.963	401.982	402.113	402.213	402.232	402.449	402.003	401.925	402.309	402.621	402.544	402.273	401.954	402.063	402.127	402.381	402.361	402.375	402.447
20	EXP	OFA	FFA	3	405.961	405.686	405.824	405.745	405.984	405.774	405.575	405.264	405.186	405.549	405.738	405.999	406.244	406.696	406.714	406.838	407.407	407.571	407.501	407.604	407.111	407.128	406.813	406.49	406.025	406.038	406.117	405.916	406.374	406.599	406.725	406.81	407.398	407.659	408.19	408.222	408.461	408.35	408.135	408.342	408.235	408.142	408.193	407.951	408.221
20	EXP	OFA	FFA	4	405.347	405.421	405.568	405.56	405.538	405.439	405.248	405.108	404.995	405.153	405.106	405.266	405.216	405.48	405.625	405.334	405.48	405.481	405.813	405.907	405.881	405.51	405.543	405.629	405.604	405.623	405.951	406.174	406.079	405.841	405.878	405.76	405.784	405.618	405.886	406.298	406.308	406.465	406.447	406.387	406.242	405.916	406.111	406.035	406.109
20	EXP	OFA	FFA	5	409.118	409.436	409.867	410.114	410.106	409.887	409.552	409.525	409.586	409.539	409.708	409.841	409.781	410.542	410.836	410.665	410.486	410.733	411.378	411.497	410.842	410.556	410.976	410.661	410.51	410.782	410.892	410.873	410.798	410.999	410.982	410.967	411.137	411.106	410.984	411.157	411.062	410.964	411.078	411.054	411.073	410.792	410.313	411.012	411.171
20	EXP	OFA	FFA	6	408.466	408.293	407.969	408.161	408.417	408.427	408.665	408.429	408.643	408.758	408.451	408.73	408.997	409.352	409.621	409.783	409.905	409.999	410.192	410.093	410.468	410.134	409.834	409.761	409.484	409.595	409.722	409.747	410.154	410.213	410.108	410.173	409.845	409.772	409.688	409.755	409.825	409.952	410.291	409.998	410.053	410.226	410.34	410.398	410.806
20	EXP	OFA	FFA	7	402.934	402.865	402.889	403.19	403.552	403.571	403.452	403.675	403.512	403.512	403.362	403.395	403.452	403.628	403.589	403.584	403.861	404.576	404.732	404.76	404.556	404.582	404.056	404.068	404.039	404.113	404.134	404.219	404.191	404.396	404.305	404.245	404.245	404.309	404.685	404.819	404.491	404.703	404.685	404.601	404.241	404.048	403.798	403.719	403.852
21	EXP	OFA	FFA	1	349.261	349.122	349.022	349.076	349.361	349.796	349.93	349.828	349.821	349.699	349.63	349.634	349.931	349.909	349.732	349.574	349.65	349.837	349.972	350.17	350.078	350.217	350.122	349.861	349.689	349.593	349.844	349.895	349.74	349.695	349.657	349.696	349.805	349.739	349.803	349.929	350.178	349.989	350.054	350.367	350.407	350.487	350.337	350.643	350.846
21	EXP	OFA	FFA	2	347.506	347.387	347.189	347.075	347.158	347.276	347.409	347.246	347.365	347.114	347.374	347.703	347.805	347.777	347.587	347.266	347.512	348.002	348.567	348.986	349.389	349.5	349.634	349.374	348.959	348.705	348.414	347.927	347.631	347.438	347.35	347.516	347.451	347.746	348.05	348.226	348.381	348.502	348.474	348.524	348.537	348.679	348.468	348.398	348.531
21	EXP	OFA	FFA	3	346.355	346.408	346.435	346.233	346.349	346.245	346.421	346.129	345.831	345.714	345.954	346.024	346.129	346.215	346.358	346.433	346.659	346.766	346.828	346.895	346.962	346.805	346.653	346.63	346.667	346.952	347.314	347.669	347.715	347.667	347.568	347.627	347.41	347.508	347.29	347.17	347.452	347.627	347.753	347.75	347.788	347.884	348.03	347.98	348.076
21	EXP	OFA	FFA	4	343.937	343.875	343.888	343.967	344.048	343.929	343.983	344.02	344.056	344.025	343.998	344.062	344.1	344.13	344.042	344.119	344.421	344.752	345.105	345.215	345.239	345.327	345.245	345.299	345.542	345.633	345.751	345.741	345.7	345.513	345.118	344.801	344.721	344.678	344.614	344.893	345.218	345.266	345.417	345.38	345.183	344.895	344.851	344.847	344.8
21	EXP	OFA	FFA	5	344.799	344.617	344.599	344.747	344.904	344.886	344.808	344.802	344.916	345.01	344.881	344.774	344.819	344.815	344.629	344.569	344.888	345.085	345.487	346.113	346.311	346.234	346.19	346.115	346.114	346.178	346.152	346.182	346.301	346.125	345.918	345.866	345.702	345.798	345.676	345.693	345.671	345.53	345.707	345.822	346.01	345.964	346.313	346.451	346.307
21	EXP	OFA	FFA	6	346.767	346.966	347.017	347.142	347.243	347.555	348.015	348.082	348.114	348.008	348.115	348.005	347.986	347.863	347.708	347.731	347.817	348.114	348.335	348.29	348.397	348.492	348.363	348.099	347.997	348.117	347.968	347.748	347.596	347.614	347.549	347.512	347.361	347.384	347.374	347.437	347.609	347.663	347.78	347.597	347.464	347.349	347.394	347.523	347.775
21	EXP	OFA	FFA	7	349.223	349.196	349.417	349.543	349.604	349.649	349.516	349.663	349.603	349.558	349.462	349.308	349.117	348.976	348.833	348.535	348.731	348.941	348.877	348.782	348.553	348.562	348.586	348.222	348.007	347.743	347.613	347.853	348.121	348.484	348.453	348.817	349.115	349.509	349.834	350.136	350.471	350.591	350.654	350.745	350.985	351.053	351.323	351.424	351.288
22	EXP	OFA	FFA	1	427.769	426.618	426.028	425.697	425.556	425.833	426.17	426.355	426.33	426.448	426.586	426.722	426.556	426.748	426.844	427.201	427.54	428.363	429.586	430.724	431.665	432.199	432.312	431.831	431.298	431.294	431.325	431.74	432.419	432.716	432.992	432.907	432.732	432.374	432.176	432.193	431.961	431.826	431.729	431.618	431.596	431.809	431.997	432.178	432.239
22	EXP	OFA	FFA	2	427.394	426.415	425.712	425.126	424.48	424.256	424.313	424.563	424.608	425.115	425.713	426.552	427.05	427.261	427.2	427.466	428.058	428.78	429.35	429.761	429.871	429.817	429.381	428.878	428.378	428.222	427.959	427.803	427.669	427.773	427.78	427.9	427.944	427.802	427.644	427.419	427.083	426.834	426.859	426.927	427.163	427.973	428.585	429.03	429.189
22	EXP	OFA	FFA	3	427.216	426.82	426.549	426.659	426.428	426.202	426.491	426.705	427.195	427.655	427.735	428.19	428.541	429.164	429.894	430.619	431.4	432.324	433.14	433.708	433.977	434.173	434.209	434.278	434.066	434.012	433.763	433.728	433.906	433.946	434.137	434.367	434.124	434.007	434.193	434.102	433.935	433.907	433.729	433.617	434.048	434.408	434.852	435.072	434.853
22	EXP	OFA	FFA	4	431.697	431.15	430.821	430.57	430.077	429.849	429.917	429.809	430.051	430.266	430.619	430.872	431.32	431.979	432.688	433.604	434.743	435.638	436.84	438.062	439.077	439.664	439.821	439.962	439.755	439.575	439.654	439.798	440.097	440.331	440.452	440.844	440.839	440.713	440.469	440.314	440.324	440.074	440.1	439.981	439.825	439.8	439.628	439.572	439.921
22	EXP	OFA	FFA	5	429.164	429.197	429.201	429.551	429.852	430.07	430.386	430.524	430.722	430.848	431.398	431.907	432.323	432.996	433.599	434.119	434.608	435.309	436.058	436.224	436.504	436.326	436.446	436.317	436.296	436.572	436.439	436.483	436.625	436.903	437.117	437.204	437.055	437.005	436.943	436.836	436.46	436.338	436.387	436.267	436.372	436.564	436.744	436.62	436.657
22	EXP	OFA	FFA	6	429.326	428.932	428.7	428.768	429.063	429.532	429.551	429.52	429.498	429.347	429.479	429.984	430.361	430.775	431.013	431.424	431.941	432.644	433.143	433.544	433.749	433.98	433.762	433.352	433.112	433.063	433.26	433.379	433.628	433.649	433.773	433.629	433.781	433.772	433.614	433.481	433.367	433.456	433.307	433.236	432.872	433.018	433.084	432.846	432.722
22	EXP	OFA	FFA	7	429.419	429.592	429.903	430.15	430.08	430.05	429.906	430.093	430.372	430.62	431.122	431.355	431.36	431.67	432.029	432.194	432.364	432.999	433.425	434.009	434.101	433.892	433.744	433.689	433.487	433.173	433.517	433.623	433.627	433.799	434.082	434.022	433.936	434.008	433.946	433.777	434.156	434.355	434.029	433.886	433.914	433.969	433.692	433.671	433.818
23	CONT	OFA	FFA	1	526.056	525.864	525.808	525.631	525.702	525.583	525.688	525.655	525.803	525.858	526.095	526.614	526.529	526.408	526.174	526.02	526.026	526.108	525.995	526.182	526.21	526.509	526.549	526.583	526.606	526.48	526.274	526.238	526.238	526.285	526.497	526.52	526.648	526.467	526.386	526.581	526.714	527.136	527.222	527.078	527	526.752	526.662	526.88	526.778
23	CONT	OFA	FFA	2	528.472	528.554	528.417	528.424	528.394	528.452	528.232	528.185	528.213	528.232	528.468	528.765	528.817	528.855	528.748	528.734	528.987	529.191	529.265	529.224	528.997	528.815	528.824	528.882	529.188	529.655	529.744	530.187	530.53	530.644	530.615	530.599	530.67	530.812	530.628	530.411	530.359	530.181	530.159	530.155	530.159	530.199	530.404	530.343	530.676
23	CONT	OFA	FFA	3	524.772	524.804	524.758	524.566	524.562	524.629	524.595	524.597	524.956	525.1	524.649	524.645	524.401	524.477	524.245	524.304	524.752	525.181	525.628	525.781	525.834	525.94	525.809	525.441	525.25	525.258	525.258	525.304	525.401	525.362	525.544	525.626	525.861	526.036	526.103	526.326	526.679	526.685	526.785	526.766	526.867	527.23	527.3	527.05	527.325
23	CONT	OFA	FFA	4	523.837	523.781	523.652	524.022	524.331	524.71	524.929	524.934	524.959	524.898	524.879	524.879	524.696	524.899	524.786	524.958	524.986	524.797	524.85	524.894	524.945	525.124	525.208	525.204	525.283	525.24	525.229	525.221	525.313	525.358	525.532	525.652	525.781	525.988	525.877	525.774	526.023	526.011	526.16	526.15	526.256	526.223	526.585	526.693	526.669
23	CONT	OFA	FFA	5	535.706	535.626	535.711	535.502	535.397	535.322	535.062	534.994	535.134	534.942	534.889	535.298	535.527	535.797	535.882	536.007	536.195	536.416	536.229	536.217	535.901	535.97	536.208	536.25	536.502	536.664	536.95	537.018	537.094	537.197	537.492	537.668	537.793	538.015	537.986	538.223	538.241	538.209	538.622	538.716	538.91	539.201	538.88	538.869	538.764
23	CONT	OFA	FFA	6	535.386	535.481	535.549	535.532	535.733	535.747	535.627	535.652	535.643	535.645	535.501	535.363	535.317	535.661	535.873	536.119	536.241	536.301	536.468	536.429	536.513	536.557	536.532	536.675	536.729	536.939	536.918	536.779	536.873	537.153	537.484	537.855	538.025	537.951	537.836	537.869	538.004	538.314	538.4	538.462	538.583	538.672	538.565	538.503	538.541
23	CONT	OFA	FFA	7	539.002	539.049	539.402	539.438	539.331	539.295	539.403	539.506	539.766	539.998	539.92	539.589	539.714	539.659	539.59	539.834	539.992	540.164	540.558	540.775	540.917	541.179	541.754	542.23	542.367	542.756	542.978	542.851	542.947	543.288	543.545	543.61	544.147	544.047	544.16	544.218	544.281	544.717	544.85	544.982	545.053	544.73	544.607	544.434	544.204
24	CONT	OFA	FFA	1	413.868	413.847	413.704	413.587	413.897	414.086	414.29	414.313	414.305	414.486	414.335	414.403	414.469	414.538	414.432	414.675	414.703	415.138	415.399	415.468	415.304	415.281	415.309	415.419	415.363	415.26	415.177	415.374	415.448	415.716	415.685	415.569	415.327	415.477	415.198	415.208	415.099	415.162	415.172	415.208	415.4	415.76	415.771	416.036	415.896
24	CONT	OFA	FFA	2	412.301	412.183	412.098	412.015	411.921	411.752	411.904	412.171	411.871	411.723	411.735	411.89	411.945	411.863	411.847	412.049	412.008	412.161	412.309	412.268	412.245	412.355	412.8	413.139	413.268	413.401	413.233	413.018	412.995	412.692	412.589	412.633	412.492	412.431	412.489	412.691	412.818	412.686	412.822	412.986	412.896	412.96	412.897	413.019	412.993
24	CONT	OFA	FFA	3	411.532	411.577	411.517	411.537	411.389	411.4	411.24	411.056	410.975	410.934	410.831	410.994	410.825	411.024	410.985	410.654	410.615	410.703	410.914	411.102	411.041	411.198	411.371	411.365	411.607	411.592	411.42	411.371	411.46	411.618	411.538	411.458	411.346	410.998	411.187	411.376	411.247	411.265	411.373	411.467	411.484	411.759	411.76	411.694	411.717
24	CONT	OFA	FFA	4	409.798	409.782	409.776	409.632	409.448	409.221	409.248	409.543	409.806	409.883	409.795	409.556	409.437	409.27	409.187	409.122	409.128	409.488	409.665	409.653	409.883	409.605	409.601	409.764	409.598	409.782	409.994	410.173	409.961	410.193	410.234	410.21	410.168	410.197	410.215	409.996	409.864	409.59	409.458	409.457	409.552	409.745	409.818	409.889	409.841
24	CONT	OFA	FFA	5	411.329	411.218	411.228	411.083	410.767	410.767	410.656	410.582	410.405	410.483	410.563	410.424	410.593	410.638	410.662	410.636	410.597	410.663	410.563	410.477	410.458	410.28	410.179	410.146	410.112	410.147	410.009	409.881	409.998	409.839	409.977	410.125	410.116	409.924	409.798	409.885	409.961	410.309	410.511	410.528	410.364	410.321	410.449	410.295	410.424
24	CONT	OFA	FFA	6	412.758	412.701	412.892	412.997	413.152	413.047	412.922	412.658	412.695	412.758	412.842	412.805	412.857	412.8	412.787	412.843	412.808	412.651	412.58	412.799	413.003	413.362	413.521	413.589	413.532	413.682	413.696	413.67	413.593	413.701	413.426	413.366	413.368	413.585	413.631	413.562	413.854	414.045	414.176	414.061	414.529	414.337	414.075	414.115	414.127
24	CONT	OFA	FFA	7	414.768	414.828	414.869	414.828	414.842	414.927	414.843	414.71	414.641	414.711	414.728	414.736	414.568	414.548	414.466	414.537	414.358	414.151	414.009	414.224	414.33	414.095	413.718	413.536	413.504	413.261	413.327	413.124	413.252	413.293	413.552	413.653	413.678	413.553	413.514	413.613	413.9	414.078	414.193	414.184	414.203	414.173	414.358	414.496	414.274
25	CONT	OFA	FFA	1	511.023	510.706	510.508	510.182	509.77	509.337	509.412	509.385	509.771	510.322	510.84	510.952	511.179	511.1	510.992	510.696	511.203	511.784	512.46	513.345	513.515	513.237	513.26	512.609	512.055	511.668	511.523	511.85	512.34	512.608	512.833	513.031	513.079	512.946	512.801	512.787	512.844	512.937	512.929	512.975	512.854	512.306	512.244	512.48	512.627
25	CONT	OFA	FFA	2	508.872	509.128	509.297	509.513	510.197	510.617	510.867	510.576	510.602	510.246	510.811	510.715	510.965	510.509	510.566	510.98	511.67	512.348	513.207	513.689	513.549	513.321	513.272	512.995	513.176	513.14	513.369	513.773	513.648	513.578	513.316	513.752	513.727	513.84	513.803	513.801	513.857	513.722	513.594	513.735	513.593	513.503	513.417	513.209	513.361
25	CONT	OFA	FFA	3	508.461	508.242	508.183	508.237	508.2	508.336	508.603	508.989	509.207	509.385	509.87	509.966	510.428	510.593	510.754	511.299	511.863	512.857	513.534	513.565	513.482	513.554	513.926	513.956	513.926	513.922	514.033	513.957	514.008	514.299	514.193	514.366	514.133	514.191	514.424	514.437	514.848	514.764	514.623	514.273	514.102	513.902	513.891	513.929	514.305
25	CONT	OFA	FFA	4	511.17	510.938	511.193	511.449	511.603	512.034	512.564	512.732	512.573	512.39	512.49	512.736	513.067	513.364	513.611	514.308	514.474	515.026	515.456	515.85	515.829	515.779	515.703	515.877	515.927	516.077	516.344	516.741	516.851	516.778	516.882	516.794	516.33	516.148	516.529	516.453	516.689	517.093	517.028	517.176	517.174	516.914	516.813	516.548	516.574
25	CONT	OFA	FFA	5	512.196	512.186	512.198	512.557	512.817	513.377	513.693	513.868	514.195	514.036	514.185	514.385	514.956	514.915	515.568	516.033	517.039	517.387	517.82	517.66	517.77	517.387	517.106	516.992	517.143	516.846	516.968	517.309	517.369	517.646	517.664	517.462	516.903	516.907	516.869	517.098	517.132	517.378	517.324	517.525	517.798	518.288	518.577	518.519	518.492
25	CONT	OFA	FFA	6	509.508	509.823	510.236	510.488	510.847	510.954	510.785	510.787	510.773	510.988	511.409	511.779	511.714	511.921	512.222	512.446	512.877	513.621	514.41	514.883	515.186	515.36	515.263	515.511	515.597	515.865	516.106	516.556	516.605	516.63	516.369	516.327	516.527	516.549	516.543	516.485	516.365	516.153	516.055	516.089	515.703	515.378	515.454	515.676	515.677
25	CONT	OFA	FFA	7	508.986	509.129	509.263	509.254	509.336	509.675	510.144	510.409	510.836	511.226	511.44	511.808	511.654	511.772	512.005	512.195	512.709	513.313	513.665	513.689	513.904	513.898	513.673	513.246	513.084	513.006	513.364	513.963	513.998	514.06	514.251	514.112	513.998	513.838	513.622	513.778	513.676	513.481	513.432	513.233	513.581	513.547	513.661	513.643	513.819
26	CONT	OFA	FFA	1	313.934	313.864	313.513	313.438	313.358	313.393	313.578	313.404	313.002	313.011	313.009	312.92	313.045	313.257	313.462	313.541	314.037	314.173	314.803	315.307	316.1	316.597	316.769	316.949	316.904	316.866	316.837	317.218	317.01	316.873	316.648	316.619	316.816	317.18	317.292	317.394	317.792	317.795	317.776	318.1	317.927	318.008	318.595	318.492	318.467
26	CONT	OFA	FFA	2	320.897	320.676	320.399	320.578	320.431	320.396	320.415	320.419	320.234	320.6	320.617	320.602	320.588	320.503	320.327	320.356	320.732	321.25	321.867	322.467	322.923	322.968	323.144	323.634	323.408	323.04	322.947	322.764	322.415	322.36	322.457	322.168	322.006	321.924	322.328	322.577	322.706	322.96	322.913	323.107	323.244	322.968	323.038	322.854	322.839
26	CONT	OFA	FFA	3	320.602	320.477	320.227	320.234	320.104	320.278	320.292	320.292	320.14	320.117	320.532	320.526	320.089	320.45	320.475	320.514	321.012	321.524	322.083	322.885	323.092	323.082	323.426	323.256	322.92	322.642	322.439	322.137	322.14	322.173	322.224	322.553	322.992	323.034	323.021	323.121	323.062	322.965	322.836	322.941	322.986	323.356	323.277	323.341	323.459
26	CONT	OFA	FFA	4	318.178	318.106	317.969	317.701	317.747	317.686	317.641	317.729	317.712	317.498	317.569	317.544	317.704	317.41	317.476	317.705	317.875	318.112	318.612	318.997	319.316	319.602	319.512	319.945	320.131	320.207	320.348	320.476	320.536	320.723	320.754	321.037	321.107	321.117	320.994	321.143	321.129	321.324	321.397	321.44	321.469	321.329	321.422	321.46	321.411
26	CONT	OFA	FFA	5	322.814	322.737	322.848	322.995	323.045	323.052	323.174	323.372	323.313	323.276	323.135	323.178	323.154	323.168	323.396	323.28	323.467	323.981	324.043	324.838	325.277	325.233	325.533	325.72	325.667	325.53	325.425	325.292	325.553	325.424	325.511	325.589	325.536	326.02	326.142	326.112	326.359	326.69	326.961	327.04	326.909	326.873	327.14	327.108	327.042
26	CONT	OFA	FFA	6	325.031	325.052	325.058	324.785	324.782	324.788	324.943	324.38	324.054	323.944	324.1	324.233	324.223	323.955	323.753	323.425	323.373	323.403	323.462	323.632	323.772	323.947	324.172	324.594	324.618	324.835	325.247	324.871	324.954	325.085	325.191	325.527	325.187	325.379	325.452	325.592	325.582	326.208	326.266	326.057	325.81	325.414	325.245	325.667	325.934
26	CONT	OFA	FFA	7	328.417	328.236	328.09	327.842	327.504	327.77	327.54	327.425	327.811	327.924	327.864	327.626	327.733	328.311	328.395	328.792	328.615	329.034	329.67	329.666	330.096	330.235	329.973	330.047	329.604	329.636	329.67	329.654	329.585	329.771	329.768	329.678	329.517	329.482	329.601	329.942	330.157	330.248	330.794	330.789	330.633	330.825	330.584	330.589	330.562
27	CONT	OFA	FFA	1	488.367	488.529	488.919	488.921	488.751	488.644	488.688	488.906	488.936	489.068	488.736	488.653	488.95	489.163	489.226	489.71	490.44	491.22	491.948	492.518	492.267	492.481	492.197	492.013	491.874	491.963	491.845	491.181	490.754	490.325	490.66	490.44	489.889	490.296	489.95	489.905	490.045	490.278	490.247	489.971	490.045	489.942	489.653	489.628	489.671
27	CONT	OFA	FFA	2	488.442	488.34	487.988	487.779	488.042	487.964	488.135	488.381	488.5	488.707	488.788	488.764	489.251	489.677	490.047	490.419	490.462	491.418	492.677	493.356	493.705	494.048	493.465	492.913	492.615	491.938	490.962	490.817	490.417	490.248	490.006	490.043	489.655	489.66	490.037	489.819	490.091	490.058	490.239	490.13	489.963	490.313	490.748	491.119	491.613
27	CONT	OFA	FFA	3	486.551	486.613	486.479	486.528	486.697	486.984	487.194	486.922	486.958	486.881	486.837	486.367	486.125	486.539	486.749	486.846	486.931	488.023	490.139	490.802	491.044	490.932	490.476	490.045	489.098	488.128	488.013	488.127	487.724	487.121	486.679	486.555	486.49	486.415	486.965	487.173	487.423	487.544	487.658	487.956	488.041	488.326	488.826	489.284	489.24
27	CONT	OFA	FFA	4	491.605	491.352	491.129	490.86	490.735	490.821	490.794	491.032	491.213	491.527	491.787	491.921	492.104	492.831	493.08	493.095	493.166	493.598	494.073	494.295	494.494	494.804	495.153	494.553	494.022	493.72	493.082	492.724	492.635	492.481	492.36	491.995	491.911	492.078	491.783	491.449	491.588	491.665	491.246	491.504	492.388	492.57	493.018	493.122	493.598
27	CONT	OFA	FFA	5	496.632	496.648	496.798	497.248	496.699	496.428	496.59	496.319	496.107	495.81	495.926	495.967	497.752	497.846	497.816	497.908	497.555	497.884	498.59	499.119	500.033	500.318	500.272	499.48	498.564	497.847	497.327	497.205	497.21	497.09	496.145	496.629	497.057	496.966	496.9	497.084	497.276	496.926	496.753	496.581	496.774	496.918	497.61	497.993	497.925
27	CONT	OFA	FFA	6	489.583	489.753	489.888	489.885	490.18	490.39	490.706	491.099	491.284	491.491	491.796	492.01	492.334	492.904	493.178	493.074	493.407	494.013	494.442	495.494	496.147	496.296	496.118	495.413	494.554	493.656	493.201	492.551	492.581	492.351	492.45	492.302	492.627	492.441	491.8	491.619	492.064	492.66	493.087	492.898	492.825	492.99	492.882	492.899	492.797
27	CONT	OFA	FFA	7	492.002	491.985	491.991	492.017	491.967	491.748	491.747	491.671	491.816	491.948	492.148	492.076	492.28	493.008	492.907	493.564	494.152	494.336	494.603	494.845	495.478	495.652	495.845	495.523	495.332	494.724	494.658	494.018	493.838	493.658	493.522	493.333	493.4	493.226	493.59	494.128	494.149	493.898	493.824	493.831	493.665	493.463	493.243	493.228	493.376
28	CONT	OFA	FFA	1	462.918	462.739	462.579	462.674	462.598	462.589	462.454	462.221	462.124	462.383	462.385	462.42	462.703	462.772	462.925	463.378	464.233	464.799	465.197	465.724	466.219	466.31	466.171	466.175	466.238	466.068	465.659	465.388	465.411	465.519	465.629	465.877	465.77	465.584	465.669	465.889	465.916	466.146	466.119	465.886	465.834	465.67	465.43	465.694	465.939
28	CONT	OFA	FFA	2	459.601	459.525	459.648	459.837	460.219	460.125	460.122	460.056	460.024	460.235	460.309	460.351	460.573	460.971	461.111	461.625	462.088	462.46	462.541	463.009	463.068	463.258	463.196	463.007	462.775	462.484	462.709	462.729	462.818	463.2	463.317	463.626	463.659	463.6	463.609	463.597	463.457	463.335	463.366	463.088	463.016	463.374	463.831	463.726	463.906
28	CONT	OFA	FFA	3	463.903	463.789	463.683	463.647	463.702	463.871	463.817	463.789	463.611	463.471	463.444	463.8	463.861	463.996	464.098	464.411	464.904	465.515	466.071	466.692	467.212	467.135	466.868	466.423	466.079	466.168	466.185	466.355	465.816	465.609	465.411	465.667	465.884	466.011	466.2	466.541	466.912	467.125	467.371	467.645	467.801	468.003	467.91	468.031	468.03
28	CONT	OFA	FFA	4	462.952	462.8	462.529	462.498	462.422	462.196	462.247	462.057	461.92	462.112	461.992	461.844	462.182	462.306	462.301	462.613	462.821	462.959	463.04	462.887	462.868	462.932	463.157	463.306	462.99	462.547	462.295	462.154	462.043	462.143	462.418	462.723	463.152	463.618	463.471	463.623	463.932	464.018	463.652	463.96	463.654	463.44	463.095	462.669	463.179
28	CONT	OFA	FFA	5	465.966	465.607	465.451	465.326	465.238	465.097	465.322	465.269	465.246	465.082	465.252	465.426	465.587	465.49	465.754	466.006	466.422	466.627	467.079	467.098	466.8	466.692	466.705	466.916	467.041	467.03	467.101	467.308	467.429	467.716	467.869	467.98	468.068	467.86	467.675	467.946	468.079	467.753	467.605	467.43	467.489	467.386	467.505	467.507	467.497
28	CONT	OFA	FFA	6	463.495	463.309	463.153	463.072	462.647	462.44	462.212	462.136	462.053	462.233	462.53	462.55	462.767	463.065	463.071	463.396	463.884	464.171	464.273	463.945	463.925	463.755	463.747	463.899	464.121	464.003	464.17	464.088	464.291	464.434	464.217	464.173	464.099	464.065	464.332	464.289	464.15	464.508	464.903	464.785	464.614	464.182	463.974	464.039	464.503
28	CONT	OFA	FFA	7	462.792	462.752	462.713	462.891	463.014	463.033	463.026	462.548	462.219	462.06	462.057	462.173	462.303	463.12	463.541	463.867	464.382	464.974	465.175	465.048	464.708	464.541	464.298	464.047	464.054	464.353	464.447	464.265	464.285	464.192	464.201	464.221	464.019	463.909	463.776	463.898	464.051	464	464.164	464.112	463.809	463.785	463.896	464.293	464.399
29	CONT	OFA	FFA	1	421.861	421.781	421.966	422.116	422.305	422.485	422.834	423.181	423.676	424.226	424.767	425.334	425.401	425.25	424.783	424.435	424.647	425.145	425.723	426.298	427.059	427.289	427.209	427.171	426.771	426.545	425.974	425.895	425.613	425.608	425.525	425.414	425.413	425.126	424.844	424.594	424.334	424.4	424.605	424.712	424.817	424.856	424.849	425.011	424.944
29	CONT	OFA	FFA	2	418.881	419.087	419.03	419.199	419.047	418.517	418.571	418.453	418.656	419.123	419.06	419.138	419.151	419.32	419.452	419.835	420.279	420.734	421.046	421.434	421.622	421.828	421.804	421.713	421.594	421.586	421.458	421.47	421.424	421.453	421.321	421.671	421.216	421.1	420.75	420.453	420.239	420.44	420.35	420.608	420.534	420.39	420.462	420.528	420.243
29	CONT	OFA	FFA	3	418.076	418.083	418.308	417.89	417.694	417.847	417.806	417.737	417.55	417.266	417.547	417.415	417.188	417.401	417.3	417.636	418.091	418.848	419.341	419.968	419.947	419.851	419.646	419.135	418.964	419.069	419.256	419.647	419.801	419.74	419.634	419.065	418.871	418.36	418.484	418.652	418.512	418.379	418.169	418.057	417.826	417.884	417.826	417.728	417.956
29	CONT	OFA	FFA	4	408.175	408.324	408.275	408.632	408.401	408.107	408.321	408.29	408.541	408.523	408.672	408.933	408.885	409.032	409.258	409.39	409.843	410.289	410.789	410.813	410.767	410.779	411	410.96	410.663	410.781	410.79	410.359	410.222	410.093	409.983	410.056	410.152	410.32	410.402	410.524	410.356	410.227	409.814	409.707	409.597	409.5	409.738	409.659	409.591
29	CONT	OFA	FFA	5	406.378	406.475	406.265	406.328	406.291	406.642	407.002	407.24	407.221	407.283	407.215	407.139	407.086	407.302	406.917	407.117	407.381	408.09	408.345	408.837	408.801	408.768	408.55	408.251	408.005	407.417	407.535	407.609	407.655	407.807	407.623	407.696	407.74	407.486	407.196	406.949	406.654	406.792	406.733	407.079	407.211	407.326	407.356	407.251	407.054
29	CONT	OFA	FFA	6	407.684	407.435	407.582	407.751	407.888	408.563	408.957	408.883	408.679	408.612	409.398	409.255	408.933	408.862	408.74	408.731	408.805	408.826	408.887	409.116	409.156	409.277	409.099	409.148	409.183	409.047	408.986	408.791	408.809	409.293	409.582	409.666	409.376	408.894	408.658	408.409	408.622	408.726	408.899	409.061	408.814	408.537	408.545	408.158	408.294
29	CONT	OFA	FFA	7	408.352	408.197	408.497	408.67	409.136	409.661	409.963	410.204	409.947	410.407	410.47	410.218	410.109	410.055	410.199	409.945	409.701	410.187	410.432	410.297	409.946	409.554	409.179	409.133	409.173	408.849	408.937	408.847	408.476	408.23	408.076	407.845	407.627	407.554	407.653	407.917	408.491	408.784	408.736	408.527	408.568	408.574	408.809	409.554	409.812
30	CONT	OFA	FFA	1	522.539	522.539	522.358	522.261	522.235	522.248	522.177	522.111	521.598	521.46	521.699	521.716	521.651	521.805	521.852	522.128	522.543	523.061	523.56	523.6	523.684	523.73	523.434	523.387	523.28	523.058	522.877	523.232	523.377	523.147	523.293	523.568	523.924	524.306	524.339	524.294	524.432	524.571	524.849	525.128	525.366	525.434	525.747	526.132	526.246
30	CONT	OFA	FFA	2	517.219	516.881	516.614	516.387	516.278	515.84	515.268	514.914	514.646	514.835	515.248	515.307	515.27	515.516	515.843	516.534	517.204	517.959	518.22	518.157	517.886	517.512	516.989	517.137	517.378	517.501	517.931	517.926	518.09	517.682	517.621	517.727	518.094	518.376	518.276	518.961	519.293	519.563	520.1	520.146	520.247	520.314	520.657	520.854	520.86
30	CONT	OFA	FFA	3	516.108	515.948	515.971	516.246	516.445	516.31	516.02	515.685	515.136	514.889	514.928	514.823	515.023	514.839	514.54	514.395	514.512	515.153	515.677	516.063	516.143	516.33	516.22	516.036	515.884	515.763	515.921	516.113	516.083	515.872	515.86	516.042	516.476	516.587	516.792	517.205	517.358	517.662	517.906	518.076	518.334	518.129	518.397	518.627	518.737
30	CONT	OFA	FFA	4	516.227	515.766	515.641	515.766	515.73	515.812	515.81	515.873	515.92	515.903	515.731	515.643	515.761	515.641	515.456	515.58	515.702	516.131	516.628	516.666	516.544	516.114	515.48	515.05	514.654	515.087	515.142	515.063	514.915	514.541	514.752	514.737	515.435	515.832	516.28	516.533	516.828	516.805	516.422	516.19	516.274	516.48	516.721	516.963	517.224
30	CONT	OFA	FFA	5	515.548	515.286	515.165	515.11	515.012	514.911	514.72	514.31	514.098	514.008	513.955	513.937	514.208	514.521	514.682	514.828	515.073	515.277	515.476	515.593	515.404	514.971	514.99	514.894	514.63	514.639	514.909	515.163	515.38	515.576	515.469	515.289	515.384	515.529	515.703	515.943	516.198	516.389	516.554	516.711	516.663	516.577	516.51	516.681	516.886
30	CONT	OFA	FFA	6	515.124	515.056	514.825	514.669	514.469	514.217	514.09	514.318	514.479	514.786	515.39	515.497	515.466	515.753	515.705	515.503	515.794	516.074	516.321	516.394	516.393	516.182	515.804	515.27	514.999	515.17	515.28	515.281	515.352	515.322	515.597	515.559	515.735	516.061	516.079	516.309	516.406	516.456	516.516	516.559	516.249	516.444	516.587	516.393	516.313
30	CONT	OFA	FFA	7	511.138	510.846	510.652	510.883	510.563	510.361	510.308	510.212	510.265	510.502	510.715	510.703	510.685	510.689	510.983	511.323	511.862	511.838	511.716	511.543	511.125	510.847	510.83	510.864	510.926	510.967	510.889	510.624	510.339	510.453	510.589	510.698	511.114	511.082	511.092	511.029	510.74	510.402	510.501	510.718	510.945	511.177	511.495	511.492	511.244
31	CONT	OFA	FFA	1	538.956	538.659	538.797	539.29	539.186	539.457	539.677	539.717	539.497	539.299	538.939	538.903	538.687	538.863	539.188	540.283	541.129	541.601	541.766	541.399	541.063	540.635	540.218	539.531	539.332	538.975	538.888	538.988	538.972	538.88	538.396	538.221	538.302	538.812	538.979	539.006	538.9	538.919	539.048	539.278	539.467	539.422	539.483	539.613	540.054
31	CONT	OFA	FFA	2	536.641	536.537	536.433	536.097	536.044	535.968	536.087	535.878	535.919	535.617	535.595	535.779	536.002	536.138	536.499	537.342	537.89	538.825	539.408	539.41	539.214	538.915	538.759	538.657	538.546	538.564	538.614	538.754	538.631	538.433	538.007	537.742	537.208	537.002	537.147	537.486	537.785	537.782	537.82	537.885	538.108	538.251	538.165	538.106	538.084
31	CONT	OFA	FFA	3	538.355	538.507	538.46	538.277	538.283	538.248	538.02	537.917	537.961	538.261	538.36	538.089	537.792	537.481	537.589	537.824	538.489	539.524	540.199	540.051	539.666	539.079	538.769	538.491	538.087	537.846	537.601	537.504	537.67	537.702	537.707	537.585	537.888	537.757	537.794	537.591	537.613	537.787	537.77	537.757	537.939	538.036	538.143	538.707	539.156
31	CONT	OFA	FFA	4	542.968	542.732	542.555	542.123	541.981	541.701	541.48	541.244	541.059	540.792	541.039	541.117	541.271	541.406	541.874	542.273	542.982	543.307	543.064	542.622	542.016	541.812	541.657	541.69	541.616	541.283	540.973	540.823	540.776	540.976	541.051	540.965	541.281	541.382	541.544	541.218	541.222	540.796	540.672	540.875	540.718	540.763	540.912	541.063	541.319
31	CONT	OFA	FFA	5	537.676	537.697	537.638	537.575	537.682	537.545	537.243	537.188	537.411	537.621	537.567	537.465	537.307	537.57	537.835	538.255	539.022	539.869	540.273	540.371	540	539.448	539.269	538.752	538.418	537.965	537.766	537.58	537.522	537.77	537.899	537.801	537.689	537.635	537.885	537.768	537.476	537.243	537.107	537.273	537.416	537.622	537.733	537.844	538.071
31	CONT	OFA	FFA	6	539.998	540.092	540.289	540.468	540.288	540.075	540.106	539.999	539.945	539.851	539.798	539.795	539.764	539.629	539.666	540.05	540.942	541.544	542.04	541.929	541.423	540.817	540.536	540.416	540.266	540.074	539.765	539.77	539.824	540.142	540.086	539.859	539.467	539.321	539.386	539.579	539.283	539.078	538.851	538.681	538.862	539.29	539.698	539.742	539.902
31	CONT	OFA	FFA	7	539.019	539.112	539.3	539.101	538.644	538.356	538.173	538.454	538.264	538.056	538.017	538.09	538.455	538.84	539.412	540.255	540.882	541.514	541.287	541.041	540.462	540.153	539.929	539.362	538.843	538.483	538.28	538.16	538.067	538.002	537.933	537.824	537.927	538.203	538.309	538.482	538.475	538.604	538.629	538.303	538.381	538.648	538.868	539.137	539.565
32	CONT	OFA	FFA	1	387.744	387.505	387.089	386.916	387.017	387.009	387.278	387.726	387.734	387.859	387.43	387.588	387.54	387.392	387.262	387.129	387.257	387.383	387.334	387.552	387.631	387.566	387.556	387.863	388.221	388.401	388.432	388.328	388.254	387.939	387.404	387.246	387.509	387.382	387.459	387.344	387.475	387.647	387.847	387.738	387.703	387.747	387.747	387.651	387.865
32	CONT	OFA	FFA	2	387.412	387.348	387.092	386.718	386.51	386.446	386.419	386.49	386.528	386.808	387.062	387.075	387.255	387.078	386.711	386.52	386.92	387.039	387.399	387.571	387.756	387.888	387.952	388.068	388.377	388.522	388.97	389.06	388.871	388.482	388.411	388.41	388.552	388.598	388.551	388.676	388.771	389.089	389.224	389.6	389.809	389.736	389.721	390.076	389.65
32	CONT	OFA	FFA	3	390.933	390.682	390.838	390.953	390.928	390.989	390.891	391.145	391.309	391.719	391.86	391.792	391.905	391.812	391.838	391.675	391.71	391.773	391.933	391.933	391.931	391.443	391.043	390.947	391.272	391.776	392.509	392.806	393.521	393.392	393.156	392.905	393.345	393.45	393.712	393.661	393.223	392.7	392.717	392.282	392.434	392.263	392.522	392.917	393.051
32	CONT	OFA	FFA	4	389.206	389.038	388.585	388.235	388.162	388.081	388.394	388.616	388.912	388.782	388.946	388.665	388.49	388.535	388.827	388.865	388.87	388.807	389.143	389.193	389.155	389.293	389.495	389.695	390.042	389.82	389.684	389.239	388.855	388.379	388.669	388.789	388.97	389.104	389.437	389.511	389.312	389.148	389.034	388.99	388.929	388.913	388.77	388.857	388.707
32	CONT	OFA	FFA	5	391.316	391.206	391.194	391.271	391.213	391.327	391.314	391.559	391.593	391.49	391.422	391.657	391.788	391.887	391.736	391.788	391.957	391.52	391.609	391.898	391.694	391.411	391.37	391.48	391.562	391.921	392.017	392.05	392.469	392.438	392.525	392.203	391.988	391.977	392.461	392.489	392.802	392.912	392.453	392.119	392.05	391.562	391.305	391.015	390.792
32	CONT	OFA	FFA	6	388.737	388.417	388.12	387.922	388.168	388.618	389.183	389.368	389.488	389.294	389.2	389.202	389.248	389.28	389.351	389.493	389.846	389.971	389.957	389.692	389.574	389.043	388.956	389.211	389.524	389.615	389.914	390.166	390.44	390.202	389.997	389.754	389.555	389.546	389.536	390.062	390.748	391.257	391.523	391.22	391.211	390.712	390.608	390.688	390.54
32	CONT	OFA	FFA	7	389.467	389.306	389.313	389.276	389.399	389.353	389.625	389.579	389.406	389.21	389.434	389.692	389.667	389.866	390.255	390.534	390.703	390.97	391.208	391.2	390.693	390.502	390.267	390.072	389.87	389.979	390.283	390.742	390.861	391.334	391.447	391.538	391.221	391.218	390.933	390.651	390.562	390.441	390.598	390.727	391.198	391.278	391.43	391.568	391.591
33	CONT	OFA	FFA	1	473.816	473.084	473.173	473.272	473.177	473.51	473.94	473.856	473.702	473.36	473.037	473.187	473.477	473.359	473.378	473.134	472.918	472.712	472.507	472.379	472.122	471.904	471.986	471.826	472.233	472.455	472.652	472.595	472.451	472.714	472.92	473.37	474.055	474.126	474.093	473.836	473.821	474.013	474.755	475.245	475.52	475.571	475.378	475.284	474.773
33	CONT	OFA	FFA	2	469.482	469.171	469.057	468.859	468.64	468.741	468.722	468.72	468.4	468.089	467.857	467.91	468.3	468.66	468.621	469.081	469.722	469.858	470.114	469.957	469.996	470.107	470.008	469.861	469.561	469.809	470.117	470.291	470.322	469.872	469.547	469.283	469.108	469.264	469.83	469.902	469.865	469.805	469.803	469.694	469.989	470.111	469.742	469.509	469.574
33	CONT	OFA	FFA	3	466.433	466.156	465.938	465.687	465.874	465.669	465.633	465.782	465.889	465.999	466.051	466.084	466.192	466.971	467.598	467.288	467.322	467.135	467.308	467.377	467.536	467.12	466.629	466.483	466.205	465.802	465.524	465.806	465.801	465.876	466.38	466.422	466.78	466.669	466.64	466.803	466.294	466.174	466.201	466.553	466.773	466.913	467.091	467.501	467.348
33	CONT	OFA	FFA	4	471.601	471.518	471.111	471.049	470.848	470.795	471.278	471.605	471.685	471.811	471.807	471.763	472.083	472.642	472.867	472.57	472.688	472.674	472.808	472.721	472.702	472.345	472.172	471.9	471.515	471.471	471.419	471.734	472.025	472.366	472.622	472.448	472.559	472.388	472.216	472.326	472.445	472.37	472.039	471.943	471.93	471.798	471.662	471.817	471.747
33	CONT	OFA	FFA	5	473.776	473.921	473.965	474.205	474.38	474.391	474.557	474.639	475.089	475.257	475.276	475.352	475.795	476.07	476.017	475.827	475.782	476.25	476.958	477.256	477.157	476.954	476.462	476.198	476.154	476.108	476.353	476.868	477.213	477.097	477.019	476.94	476.777	476.758	476.464	475.886	475.825	476.066	476.282	476.616	476.847	476.93	477.036	476.84	476.691
33	CONT	OFA	FFA	6	474.395	473.923	474.063	473.97	473.826	473.591	473.377	473.632	473.903	473.973	473.794	473.41	473.308	473.705	473.619	473.651	473.764	474.121	474.263	474.299	474.11	474.177	474.599	474.78	474.577	474.68	474.753	474.67	474.538	474.654	474.26	473.872	474.071	474.457	474.725	474.9	474.892	474.95	474.754	474.456	474.493	474.685	475.377	475.69	476.196
33	CONT	OFA	FFA	7	0	0	0	0	0	0	0	0	0	0	0	0	0	0	0	0	0	0	0	0	0	0	0	0	0	0	0	0	0	0	0	0	0	0	0	0	0	0	0	0	0	0	0	0	0
34	CONT	OFA	FFA	1	336.982	336.702	336.466	336.465	336.464	336.533	336.4	336.307	336.446	336.454	336.584	336.471	336.113	336.056	335.913	336.207	336.298	336.17	336.083	336.269	336.406	336.592	336.449	336.522	336.45	336.647	336.669	336.789	336.851	336.684	336.7	337.198	337.308	337.734	338.017	338.025	337.714	337.627	337.87	337.865	337.634	337.719	337.633	337.671	337.569
34	CONT	OFA	FFA	2	341.27	341.113	340.984	340.779	340.548	340.492	340.303	340.399	340.444	340.499	340.407	340.462	340.359	340.354	340.405	340.542	340.388	340.481	340.232	340.374	340.515	340.382	340.101	339.898	339.96	340.267	340.322	340.533	340.702	340.853	340.737	340.759	340.912	341.142	341.2	341.278	341.262	341.322	341.176	340.876	340.378	340.419	340.224	340.221	340.443
34	CONT	OFA	FFA	3	341.713	341.486	341.514	341.254	341.246	341.077	341.043	341.184	341.049	341.209	341.318	341.527	341.49	341.608	341.646	341.786	341.718	341.685	341.594	341.58	341.755	341.802	341.691	341.693	341.669	341.487	341.328	341.263	341.395	341.493	341.786	341.727	341.926	341.956	341.991	342.094	342.206	342.177	341.873	341.891	341.792	341.675	341.416	341.447	341.584
34	CONT	OFA	FFA	4	335.828	335.571	335.327	334.886	335.162	335.097	335.226	335.379	335.509	335.524	335.721	335.639	335.336	334.985	334.885	334.749	334.804	335.03	335.248	335.653	335.762	335.808	335.915	335.842	335.938	335.858	335.947	336.026	336.128	336.181	336.004	336.014	336.032	335.983	335.741	335.948	336.04	336.128	336.237	336.298	336.297	336.306	336.252	336.147	336.296
34	CONT	OFA	FFA	5	337.82	337.519	337.3	337.047	336.798	336.716	336.892	336.694	336.597	336.599	336.706	336.933	336.904	336.657	336.351	336.423	336.328	336.515	336.703	337.079	337.29	337.406	337.462	337.438	337.409	337.375	337.307	337.116	337.157	337.122	337.015	337.18	337.158	337.078	337.076	336.94	337.219	337.296	337.044	337.239	337.552	337.696	337.928	338.069	338.191
34	CONT	OFA	FFA	6	341.968	341.717	341.577	341.597	341.59	341.337	341.225	341.028	341.118	341.208	341.311	341.021	341.008	340.74	340.772	340.788	340.692	340.578	340.606	340.633	340.782	340.781	340.662	340.5	340.636	340.777	341.053	341.103	341.06	341.227	341.339	341.284	341.084	341.028	341.269	341.47	341.671	341.857	342.156	342.498	342.651	342.657	342.514	342.198	342.046
34	CONT	OFA	FFA	7	345.746	345.437	345.429	345.143	344.903	345.13	344.871	344.823	344.938	344.912	344.865	344.901	345.019	344.824	344.412	344.224	344.363	344.431	344.579	344.493	344.604	344.87	344.901	345.014	344.86	344.87	344.764	344.765	344.646	344.399	344.452	344.032	343.907	344.077	344.158	344.218	344.082	344.064	344.059	344.046	344.198	344.29	344.634	344.738	344.785
35	CONT	OFA	FFA	1	458.16	458.052	457.668	457.733	457.612	457.808	457.677	457.937	458.318	458.601	458.693	458.522	458.234	458.252	458.272	458.483	458.377	458.469	458.419	458.177	458.168	457.929	457.807	457.826	457.734	457.668	457.922	457.959	457.833	457.948	458.244	458.182	458.128	458.285	458.513	458.226	458.139	458.242	458.458	458.42	457.946	457.965	458.089	458.325	458.09
35	CONT	OFA	FFA	2	458.266	458.074	457.892	457.716	457.462	457.197	457.044	456.952	456.982	456.754	456.533	456.342	456.421	456.595	456.803	456.882	456.952	457.133	457.058	457.009	457.19	457.344	457.172	456.998	457.314	457.161	457.004	457.231	457.382	457.428	457.131	457.028	457.025	457.294	457.346	457.126	457.386	457.444	457.198	457.482	457.519	457.478	457.481	457.424	457.694
35	CONT	OFA	FFA	3	461.025	460.814	460.96	460.875	461.001	461.133	460.974	461.033	461.033	461.199	461.089	461.208	461.166	461.074	461.114	461.207	461.028	461.024	460.91	461.072	460.551	460.782	461.003	461.182	460.941	460.842	460.843	460.72	460.624	460.489	460.47	460.568	460.657	460.796	460.846	460.828	460.793	460.909	460.856	460.919	460.974	460.814	460.8	461.041	461.191
35	CONT	OFA	FFA	4	462.334	462.5	462.386	462.465	462.622	462.384	462.241	462.131	462.22	461.689	461.67	461.435	461.282	461.132	461.094	461.198	461.144	461.339	461.417	461.383	461.152	460.884	460.629	460.52	460.532	460.379	460.22	460.468	460.545	460.48	460.814	460.956	461.033	461.13	461.39	461.236	460.757	460.835	460.949	460.942	461.059	460.956	461.151	461.143	461.223
35	CONT	OFA	FFA	5	462.958	462.595	462.712	462.978	463.385	463.289	463.479	463.495	463.334	463.127	462.922	462.859	462.536	462.576	462.658	462.85	463.03	463.029	463.249	463.005	463.032	462.765	462.598	462.514	462.426	462.474	462.599	462.551	462.506	462.648	462.672	462.563	462.605	462.607	462.588	462.57	462.681	462.84	462.678	462.741	462.75	462.829	462.656	462.532	462.833
35	CONT	OFA	FFA	6	460.287	460.457	460.513	460.459	460.529	460.497	460.299	460.707	460.895	460.872	460.806	460.748	460.631	460.72	460.582	460.585	460.701	460.771	460.626	460.392	460.26	460.255	460.33	460.103	460.057	459.956	459.863	460.094	459.916	460.003	460.013	459.856	459.763	459.861	459.833	460.015	459.964	460.062	459.946	460.04	460	460.302	460.565	460.727	460.628
35	CONT	OFA	FFA	7	457.454	457.523	457.457	457.366	457.386	457.24	457.285	457.451	457.315	457.422	457.468	457.457	457.434	457.418	457.403	457.576	457.455	457.651	457.342	457.114	457.201	457.069	457.156	456.74	456.624	456.932	456.795	456.557	456.837	456.878	456.972	456.772	457.09	457.216	456.923	456.9	456.752	456.958	457.115	457.117	457.182	457.192	457.386	457.344	457.407
36	CONT	OFA	FFA	1	543.144	543.137	543.013	542.847	542.889	542.695	542.931	542.934	542.96	542.744	542.687	542.844	543.211	543.544	543.85	544.166	544.134	544.255	544.198	544.049	543.523	543.267	543.337	543.42	543.317	543.158	543.021	543.082	543.33	543.19	543.231	543.238	543.288	543.511	543.455	543.439	543.555	543.762	543.505	543.581	543.41	543.351	543.38	543.24	543.288
36	CONT	OFA	FFA	2	551.676	551.433	551.485	551.72	551.704	552.046	552.362	552.248	552.381	552.488	552.65	552.258	551.883	551.562	551.551	551.397	551.755	551.63	551.703	551.599	552.01	551.973	551.645	551.6	551.747	551.247	551.04	551.037	551.19	550.927	551.359	551.628	551.937	552.443	552.645	552.544	552.571	552.183	551.967	552.03	551.727	551.179	550.852	551.039	551.08
36	CONT	OFA	FFA	3	549.024	548.971	549.241	549.423	549.26	549.299	549.178	548.993	548.83	548.343	548.29	548.678	548.942	548.994	548.955	549.233	549.294	549.417	549.319	548.985	548.509	548.135	548.295	548.015	547.734	547.443	547.649	547.799	548.099	548.626	549.029	549.511	549.48	549.739	550.02	549.971	549.843	549.584	549.341	549.266	549.09	548.761	548.807	548.973	548.473
36	CONT	OFA	FFA	4	552.558	552.678	552.951	552.988	553.06	553.149	553.101	553.085	552.635	552.563	552.23	551.878	552.114	551.802	551.447	551.469	551.79	551.916	551.507	551.551	551.417	551.066	550.835	550.838	550.516	550.615	550.383	550.528	550.699	551.201	551.426	551.874	552.067	552.377	552.44	552.33	552.534	552.412	552.224	551.794	550.968	551.115	550.725	550.33	550.592
36	CONT	OFA	FFA	5	552.728	551.956	551.47	550.946	550.394	550.066	549.619	549.258	549.633	549.971	550.02	550.353	550.463	549.99	550.053	550.651	550.764	550.953	551.501	551.818	551.278	550.833	550.198	549.317	548.714	548.25	547.983	547.761	547.916	547.683	547.758	548.149	548.148	547.956	547.826	547.77	547.837	547.857	548.343	548.353	548.22	548.156	548.195	548.009	548.189
36	CONT	OFA	FFA	6	552.48	551.99	551.031	550.26	549.478	548.755	548.843	548.403	548.449	548.258	548.446	548.567	548.938	549.53	550.446	550.906	551.137	551.063	551.356	551.116	551.384	551.991	552.393	552.662	553.394	553.471	553.838	553.965	554.14	554.087	553.702	553.48	553.651	553.764	554.23	554.506	554.917	555.285	555.177	555.211	555.352	555.652	555.577	555.651	555.829
36	CONT	OFA	FFA	7	557.91	556.886	556.283	556.085	555.858	555.644	555.515	555.414	555.298	555.334	555.617	555.646	555.519	555.663	556.24	556.683	557.038	557.986	558.401	558.481	558.485	558.175	557.748	557.477	557.328	557.246	557.271	557.389	557.977	557.819	557.8	557.926	558.054	558.217	558.369	558.363	558.412	558.53	558.727	558.499	558.35	558.349	558.541	558.72	558.421
37	CONT	OFA	FFA	1	487.069	486.903	486.415	486.298	486.1	486.152	486.391	486.453	486.305	486.297	486.412	486.456	486.637	487.459	487.904	488.078	488.055	487.937	487.898	487.76	487.367	487.271	487.393	487.408	487.241	487.519	487.639	488.102	488.148	487.848	487.946	487.618	487.576	487.435	487.575	487.81	487.888	488.228	488.716	488.986	489.212	489.586	489.378	489.126	489.016
37	CONT	OFA	FFA	2	487.405	487.213	487.258	487.641	487.445	487.175	487.359	487.511	487.803	487.313	486.69	486.374	486.975	487.175	487.658	487.731	487.169	486.412	485.692	485.001	484.369	484.088	484.209	483.82	483.826	484.044	483.702	483.46	482.961	482.989	482.897	483.232	483.864	484.151	484.267	484.17	484.516	484.714	485.163	485.854	486.273	486.317	486.475	486.5	486.538
37	CONT	OFA	FFA	3	495.084	495.419	495.387	495.198	494.802	494.875	494.948	495.208	494.829	494.56	494.276	494.247	494.254	494.216	493.87	493.668	493.466	493.201	493.101	492.948	492.779	492.45	492.353	492.038	491.974	492.102	492.254	492.429	492.232	492.089	491.886	491.992	491.844	491.61	491.748	491.71	491.67	491.69	492.04	492.293	493.128	493.384	493.676	494.129	494.068
37	CONT	OFA	FFA	4	494.271	493.672	492.794	492.468	492.451	492.462	492.338	492.364	492.775	492.949	492.869	492.757	492.327	492.569	492.34	491.957	491.306	490.088	489.644	489.253	488.951	488.958	488.95	488.7	488.514	488.317	488.01	488.005	487.836	488.06	488.318	488.641	488.576	488.031	487.77	487.404	487.259	487.307	487.644	488.007	488.325	488.681	488.693	488.946	489.299
37	CONT	OFA	FFA	5	496.195	496.288	496.077	496.218	495.883	495.583	495.505	495.616	495.481	494.572	494.06	493.538	493.042	493.094	493.322	493.836	494.074	493.58	493.858	493.878	494.06	494.639	494.668	494.622	493.966	493.791	493.738	494.118	494.201	493.82	493.86	493.662	494.177	494.472	494.714	495.364	495.632	495.748	496.082	496.038	495.571	495.295	495.681	495.869	495.815
37	CONT	OFA	FFA	6	491.231	491.495	491.821	491.481	491.437	491.357	491.095	490.937	490.5	490.187	489.756	489.893	490.204	490.152	490.501	490.357	490.198	490.187	489.95	489.848	489.919	490.171	490.24	490.381	490.219	490.273	490.073	490.24	490.216	490.128	490.364	490.552	490.591	490.86	490.279	490.167	490.097	490.508	491.02	491.147	490.931	490.825	490.716	490.426	490.089
37	CONT	OFA	FFA	7	482.292	482.312	482.534	482.803	482.884	483.133	483.309	483.882	484.477	484.701	484.818	484.905	484.64	484.273	483.885	483.296	482.865	482.929	483.406	483.55	483.813	483.53	483.385	483.217	483.064	483.323	483.431	483.798	483.827	483.607	483.645	483.844	484.11	484.181	484.004	483.509	483.205	482.9	482.662	482.645	482.487	482.611	482.75	482.912	483.238
38	CONT	OFA	FFA	1	358.901	358.846	358.816	358.915	358.885	359.013	359.145	359.098	359.267	359.394	359.299	359.492	359.401	359.346	359.291	359.287	359.661	360.302	360.951	361.578	362.042	362.225	361.97	361.734	361.302	360.794	360.75	360.704	360.965	361.157	361.197	361.306	361.38	361.396	361.371	361.223	361.17	360.964	360.891	360.664	360.703	360.695	360.856	361.086	361.043
38	CONT	OFA	FFA	2	357.743	357.848	357.533	357.565	357.609	357.895	358.122	358.623	358.539	358.529	358.576	358.478	358.753	358.952	359.212	359.344	359.683	360.212	360.75	361.208	361.454	361.392	361.145	361.084	361.129	360.982	360.847	360.685	360.703	360.724	360.728	360.861	360.785	360.579	360.54	360.485	360.497	360.635	360.998	361.021	360.862	361.017	360.931	360.732	360.603
38	CONT	OFA	FFA	3	357.156	357.252	357.303	357.417	357.372	357.553	357.598	357.8	357.971	358.092	358.087	358.051	357.839	357.673	357.674	357.918	358.471	359.018	359.622	360.268	360.713	360.951	361.222	361.013	360.885	360.642	360.654	360.444	360.165	359.955	359.965	359.807	360.011	360.378	360.461	360.767	360.739	360.633	360.305	360.121	359.973	359.718	359.612	359.73	359.67
38	CONT	OFA	FFA	4	355.275	355.488	355.442	355.346	355.084	355.121	355.323	355.422	355.672	356.033	356.175	356.404	356.291	356.282	356.318	356.467	356.682	357.109	357.689	358.157	358.568	358.634	358.64	358.408	358.225	358.142	357.896	357.729	357.619	357.685	357.818	358.054	358.352	358.513	358.359	358.316	358.169	358.01	358.11	358.065	358.156	358.014	357.985	357.989	358.035
38	CONT	OFA	FFA	5	354.102	354.323	354.438	354.68	354.781	355.048	355.11	355.16	355.01	354.784	354.555	354.312	354.241	354.47	354.593	354.76	355.167	355.72	356.107	356.53	356.755	356.984	357.184	357.239	357.273	357.078	357.108	357.103	357.159	357.289	357.226	357.32	357.335	357.531	357.635	357.85	357.853	357.589	357.511	357.488	357.134	356.977	356.996	356.794	356.554
38	CONT	OFA	FFA	6	353.687	353.792	353.958	353.863	353.843	353.98	354.042	354.152	354.23	354.31	354.303	354.137	354.111	354.165	354.197	354.297	354.623	355.114	355.368	355.554	355.597	355.685	355.839	356.032	356.14	356.46	356.678	356.918	356.813	356.719	356.547	356.49	356.409	356.559	356.659	356.745	356.898	356.862	356.651	356.553	356.316	355.915	355.753	355.559	355.281
38	CONT	OFA	FFA	7	354.259	354.276	354.17	354.209	354.269	354.304	354.565	354.525	354.485	354.536	354.509	354.655	354.694	354.799	354.678	355.015	355.369	355.882	356.152	356.458	356.611	356.853	356.882	356.841	356.756	356.854	357.043	357.196	357.367	357.332	357.371	357.48	357.321	357.326	357.222	357.105	356.912	356.662	357.001	356.99	357.127	357.357	357.313	357.37	357.533
39	CONT	OFA	FFA	1	427.543	427.455	427.565	428.066	428.137	428.339	428.291	428.261	428.366	428.5	428.783	428.735	428.423	428.39	428.38	428.558	428.704	429.217	429.633	429.741	429.93	430.157	430.258	430.317	430.335	430.252	430.038	429.847	429.663	429.422	429.07	428.774	428.542	428.371	428.299	428.515	428.804	429.188	429.436	429.679	429.879	429.703	429.715	429.762	429.938
39	CONT	OFA	FFA	2	422.75	423.02	423.147	423.498	423.547	423.537	423.649	423.612	423.735	423.677	423.48	423.372	423.277	423.466	423.745	424.335	425.257	425.925	426.867	427.472	427.81	427.945	427.995	427.803	427.78	427.7	427.65	427.532	427.546	427.789	427.945	427.969	427.783	427.531	427.512	427.536	427.872	428.334	428.515	428.65	428.675	428.333	428.298	428.545	428.472
39	CONT	OFA	FFA	3	426.249	426.473	426.892	427.24	427.7	427.387	427.14	426.834	426.382	426.204	426.304	426.335	426.43	426.567	426.541	426.491	426.493	426.666	427.077	427.231	427.126	426.837	426.464	426.177	425.733	425.592	425.809	426.356	426.67	426.914	427.331	427.312	427.241	427.082	427.415	427.657	427.833	427.888	427.731	427.952	427.952	427.96	427.734	427.389	427.181
39	CONT	OFA	FFA	4	431.722	431.647	431.326	431.171	431.639	431.631	431.512	431.485	431.76	431.918	431.96	432.165	432.444	432.91	433.239	433.367	433.374	433.396	433.462	433.465	433.598	433.58	433.606	433.498	433.382	433.028	432.805	432.709	432.793	432.868	432.982	433.428	433.592	433.743	433.724	433.594	433.426	433.394	433.426	433.591	433.927	434.132	434.257	434.218	434.213
39	CONT	OFA	FFA	5	435.14	435.814	436.354	436.644	436.87	437.221	437.52	437.469	437.517	437.481	437.703	437.938	438.19	438.43	438.7	438.762	438.629	438.562	438.463	438.436	438.057	437.767	437.307	436.881	436.407	436.264	436.242	436.484	436.81	437.069	437.356	437.549	438.001	438.352	438.769	439.389	439.817	439.986	440.204	440.347	440.361	440.285	439.971	439.65	439.352
39	CONT	OFA	FFA	6	435.185	435.585	435.691	435.779	435.554	435.445	435.432	435.811	436.131	436.425	436.514	436.557	436.701	437.007	437.231	437.238	437.392	437.682	437.676	437.942	438.158	438.007	437.967	438.191	438.487	438.87	439.036	439.266	439.468	439.681	439.977	440.074	440.198	440.213	440.235	440.288	440.301	440.291	440.617	440.764	440.83	440.829	440.775	440.545	440.509
39	CONT	OFA	FFA	7	433.864	434.308	434.872	435.018	435.112	434.755	434.495	434.518	434.81	434.997	434.769	434.777	434.749	434.98	434.899	434.795	434.713	434.796	434.828	434.904	435.107	435.06	435.011	434.759	434.571	434.476	434.43	434.539	434.693	434.919	435.225	435.418	435.808	435.978	436.212	436.429	436.599	436.891	437.229	437.511	437.653	437.574	437.459	437.345	436.876
40	CONT	OFA	FFA	1	508.179	507.852	507.88	508.558	508.754	508.836	508.983	508.997	508.902	508.971	508.85	508.985	509.153	509.229	509.066	509.513	509.772	510.172	510.393	510.423	509.945	509.547	509.039	508.703	509.2	509.992	509.985	510.271	510.297	510.033	510.136	509.786	509.883	509.853	509.821	509.899	509.777	509.83	509.495	509.085	509.594	509.851	510.184	509.953	510.144
40	CONT	OFA	FFA	2	0	0	0	0	0	0	0	0	0	0	0	0	0	0	0	0	0	0	0	0	0	0	0	0	0	0	0	0	0	0	0	0	0	0	0	0	0	0	0	0	0	0	0	0	0
40	CONT	OFA	FFA	3	508.737	508.504	508.256	507.791	507.712	507.587	507.921	508.354	508.71	508.749	508.559	508.636	508.485	508.503	508.436	508.784	508.957	509.318	509.721	509.531	509.496	509.187	508.956	508.66	508.438	508.723	509.092	509.115	509.337	509.013	508.655	508.582	508.165	507.933	507.731	508.012	508.292	508.606	508.684	508.196	508.053	507.955	507.869	507.984	508.288
40	CONT	OFA	FFA	4	506.644	506.558	506.78	506.945	506.969	507.299	507.141	506.869	506.341	506.189	506.154	506.556	506.868	507.541	508.086	508.185	508.187	508.175	508.198	508.375	508.07	508.051	507.573	507.312	506.99	506.937	506.851	506.917	507.252	507.441	507.102	506.885	506.691	506.488	506.558	506.38	506.434	506.923	506.783	506.742	507.01	507.349	507.041	507.579	507.552
40	CONT	OFA	FFA	5	506.381	506.212	505.984	505.872	506.084	506.059	506.125	506.396	506.368	506.123	506.556	506.935	506.619	506.62	506.567	506.534	507.055	507.734	508.282	508.836	509.163	508.792	508.861	508.608	508.506	508.534	508.565	508.822	508.879	509.205	509.193	508.957	509.032	508.894	508.808	508.761	508.579	508.387	508.502	508.29	508.434	508.416	508.052	507.731	507.884
40	CONT	OFA	FFA	6	504.647	504.463	504.409	504.02	503.862	503.917	503.764	503.642	503.825	503.653	503.548	503.623	503.444	503.534	503.993	504.852	505.531	505.779	506.002	505.943	505.415	504.826	504.503	504.303	504.849	504.989	504.902	504.825	504.955	505.267	505.308	505.092	504.886	504.747	504.529	504.515	504.559	504.867	504.777	504.697	504.771	504.746	504.716	504.643	504.417
40	CONT	OFA	FFA	7	0	0	0	0	0	0	0	0	0	0	0	0	0	0	0	0	0	0	0	0	0	0	0	0	0	0	0	0	0	0	0	0	0	0	0	0	0	0	0	0	0	0	0	0	0
41	CONT	OFA	FFA	1	394.857	394.624	394.195	394.219	393.601	393.099	392.776	392.039	391.038	390.94	390.722	390.016	390.126	390.874	391.099	391.102	391.098	391.401	391.532	391.807	392.062	392.406	392.508	392.405	392.146	392.346	392.627	392.82	393.06	392.914	393.101	393.625	394.246	394.933	395.376	395.366	395.187	395.147	395.006	394.987	395.148	395.415	395.676	395.897	396.065
41	CONT	OFA	FFA	2	394.106	393.12	392.481	392.118	391.244	390.188	389.58	388.933	388.461	388.199	388.082	388.199	388.133	388.215	388.308	388.21	388.305	388.886	389.348	389.821	390.735	391.393	391.339	391.384	391.377	391.114	390.955	390.936	391.059	391.289	391.44	391.707	391.914	392.222	392.579	393.147	393.772	394.455	394.759	394.87	395.054	395.361	395.424	395.471	395.883
41	CONT	OFA	FFA	3	392.072	391.269	390.804	390.141	389.253	388.488	388.028	387.19	386.569	386.137	385.742	385.706	385.452	385.685	385.731	385.603	385.673	385.569	385.425	385.608	385.681	385.455	385.275	385.03	384.579	384.148	383.805	383.579	383.571	383.922	384.368	384.274	384.332	384.617	384.993	385.511	386.413	387.064	387.326	387.493	387.212	386.821	386.635	386.707	386.816
41	CONT	OFA	FFA	4	389.334	389.093	388.796	388.419	387.549	387.129	386.139	385.919	385.838	385.712	385.82	385.82	385.745	386.153	386.398	386.009	385.645	385.765	386.21	386.548	386.702	386.589	386.087	385.608	385.358	385.085	385.192	385.496	385.457	385.37	385.327	385.524	386.168	386.88	387.212	387.491	387.912	388.185	388.429	389.029	389.5	390.022	390.168	390.144	390.042
41	CONT	OFA	FFA	5	382.049	381.917	381.604	381.271	381.039	380.44	380.134	379.412	379.096	378.474	377.844	377.434	377.63	378.204	378.493	379.297	380.179	380.92	381.248	382.206	382.716	383.32	383.884	384.279	384.829	385.494	385.875	386.077	386.32	386.499	386.329	386.292	386.212	385.906	385.653	385.509	385.331	385.473	385.479	385.539	385.447	385.453	385.744	386.195	386.454
41	CONT	OFA	FFA	6	389.24	388.617	387.958	387.628	387.347	386.967	386.6	386.305	386	386.069	385.804	385.16	384.984	384.927	384.593	384.582	384.932	385.28	385.943	386.655	387.265	387.808	387.997	388.074	388.073	388.213	388.696	388.985	389.535	389.92	390.349	390.258	390.272	390.321	390.695	391.133	391.948	392.648	392.935	392.848	392.642	392.403	392.026	392.002	391.96
41	CONT	OFA	FFA	7	388.733	388.526	388.504	388.329	388.204	388.174	388.073	388.088	388.342	388.445	388.533	388.636	388.795	388.674	388.748	388.77	388.974	389.158	389.511	390.052	390.939	391.588	392.344	392.605	392.818	392.592	392.515	392.233	391.915	391.599	391.468	391.268	391.184	391	390.98	390.838	390.794	390.778	390.826	390.662	390.572	390.647	390.786	391.103	391.461
42	CONT	OFA	FFA	1	441.562	441.675	441.641	441.325	441.307	441.197	441.256	441.431	441.782	441.885	441.877	441.743	441.814	441.84	441.656	441.749	442.165	442.62	442.39	442.623	442.839	442.707	442.856	443.337	443.444	443.464	443.646	443.853	444.339	444.497	444.543	444.301	444.469	444.393	444.181	444.319	444.366	444.628	444.897	445.118	445.087	445.095	445.397	445.259	445.156
42	CONT	OFA	FFA	2	442.629	442.284	442.09	441.799	441.634	441.719	441.914	441.918	441.823	441.884	442.057	442.086	442.525	442.694	442.908	443.15	443.498	444.032	444.245	444.588	444.739	444.588	444.685	444.939	445.1	445.293	445.798	446.119	446.411	446.718	446.835	446.963	447.014	447.099	447.119	447.114	447.295	447.495	447.779	447.962	447.965	447.874	447.731	447.642	447.501
42	CONT	OFA	FFA	3	443.488	443.679	444.026	444.048	444.204	444.317	443.708	443.562	443.798	443.534	443.692	443.727	443.426	442.788	442.606	442.791	443.383	444.01	444.349	444.58	444.574	444.718	445.038	445.107	445.071	445.382	445.791	445.916	445.905	445.927	446.004	445.989	446.147	446.024	445.905	445.908	445.865	445.919	446.347	446.628	446.709	446.625	446.713	446.442	446.496
42	CONT	OFA	FFA	4	444.329	444.569	444.51	444.761	444.883	444.761	444.777	444.763	444.807	444.739	444.711	444.908	445.333	445.682	445.91	446.217	446.444	447.115	447.417	447.383	447.546	447.477	447.503	447.488	447.523	447.889	448.167	448.299	448.562	448.871	449.029	449.164	449.47	449.652	449.954	449.959	449.941	449.754	449.845	449.72	449.689	449.509	449.356	449.457	449.721
42	CONT	OFA	FFA	5	443.197	442.971	442.827	442.345	442.492	442.726	443.005	443.38	443.38	443.605	443.675	443.766	443.775	443.673	443.605	443.97	444.701	445.395	446.063	446.42	446.23	445.968	446.164	446.107	446.187	446.265	446.525	446.587	446.484	446.431	446.395	446.404	446.306	446.365	446.437	446.556	446.521	446.541	446.545	446.359	446.384	446.627	446.821	446.861	446.814
42	CONT	OFA	FFA	6	446.731	446.79	446.996	447.291	447.628	447.989	447.909	447.63	447.477	447.302	447.14	447.059	447.287	447.455	447.473	447.7	448.128	448.699	448.973	448.864	448.89	448.697	448.534	448.278	448.105	447.786	448.269	448.705	448.676	448.772	448.635	448.502	448.763	448.876	449.105	449.429	449.494	449.334	449.457	449.894	450.148	450.036	449.91	449.778	449.422
42	CONT	OFA	FFA	7	445.361	445.076	445.106	445.315	445.482	445.453	445.297	445.111	445.082	445.181	445.393	445.578	445.856	445.843	446.028	446.335	446.665	447.125	447.214	447.23	446.87	446.612	446.491	446.541	446.492	446.646	446.787	447.003	447.006	447.097	447.292	447.454	447.71	447.92	448.106	447.919	448.037	448.388	448.426	448.314	448.299	448.196	448.413	448.197	447.997
1	EXP	OFA	OFA	1	536.682	536.73	536.641	536.588	536.486	536.151	535.975	535.789	535.706	535.753	535.886	536.021	536.223	536.32	536.558	536.958	537.566	538.052	538.391	538.332	538.096	537.873	537.562	537.338	537.15	537.019	536.88	536.685	536.48	536.196	536.157	536.053	536.127	536.095	536.154	536.316	536.388	536.365	536.441	536.597	536.669	536.734	536.904	537.085	537.194
1	EXP	OFA	OFA	2	542.757	542.493	542.273	542.204	542.178	542.188	542.161	542.266	542.373	542.252	542.257	542.284	542.435	542.558	542.867	543.06	543.559	544.061	544.275	544.437	544.385	544.271	544.214	544.086	543.908	543.753	543.765	543.827	543.83	543.675	543.41	543.306	543.307	543.442	543.652	543.796	543.898	544.103	544.13	544.067	544.042	544.019	544.011	543.805	543.829
1	EXP	OFA	OFA	3	543.7	543.701	543.665	543.56	543.427	543.209	543.197	543.092	543.081	543.197	543.203	543.473	543.717	543.976	544.264	544.486	544.699	544.717	544.641	544.477	544.179	543.785	543.622	543.326	543.161	543.053	542.933	542.912	543.042	543.134	543.195	543.182	543.319	543.487	543.503	543.627	543.69	543.62	543.62	543.74	543.741	543.963	543.991	544.112	544.176
1	EXP	OFA	OFA	4	541.927	541.899	541.947	542.029	542.235	542.404	542.795	543.065	543.069	543.059	543.159	542.973	542.926	542.998	543.294	543.532	543.75	544.17	544.387	544.491	544.415	544.038	543.896	543.673	543.405	543.342	543.121	543.096	543.017	543.049	543.039	543	543.131	543.281	543.604	543.939	544.204	544.271	544.301	544.242	544.23	544.408	544.679	544.895	545.102
1	EXP	OFA	OFA	5	519.781	519.772	519.768	519.67	519.603	519.549	519.575	519.592	519.759	519.767	519.772	519.62	519.529	519.381	519.813	520.073	520.633	521.403	521.509	521.592	521.625	521.451	520.908	520.566	520.259	519.819	519.659	519.553	519.322	519.418	519.611	519.652	519.599	519.555	519.64	519.722	519.823	519.884	520.1	520.258	520.158	520.296	520.408	520.771	520.972
1	EXP	OFA	OFA	6	546.952	547.027	546.91	546.678	546.637	546.642	546.818	546.945	547.209	547.275	547.456	547.448	547.328	547.272	547.358	547.43	547.854	548.102	548.097	548.058	548.065	547.883	547.767	547.415	547.251	547.253	547.226	547.258	547.249	547.454	547.62	547.923	548.068	547.969	548.086	547.886	547.891	547.889	547.837	547.933	548.062	548.148	548.191	548.319	548.41
1	EXP	OFA	OFA	7	547.738	547.559	547.231	546.998	546.975	546.951	546.958	547.192	547.252	547.369	547.445	547.335	547.295	547.337	547.496	547.714	548.033	548.105	548.286	548.417	548.334	548.038	547.838	547.597	547.309	547.17	546.985	546.912	546.542	546.455	546.5	546.714	546.923	547.097	547.388	547.715	547.796	548.094	548.42	548.748	548.951	549.005	548.855	549.164	549.223
2	EXP	OFA	OFA	1	407.106	407.098	406.965	406.641	406.583	406.799	406.929	406.929	406.915	406.306	405.602	405.245	405.215	405.538	405.732	406.183	406.942	407.627	408.472	409.125	408.946	408.352	407.571	406.308	405.677	405.421	405.537	405.664	405.705	405.72	405.584	405.78	405.97	406.109	406.189	406.317	406.444	406.45	406.168	406.574	406.6	406.746	406.826	407.049	407.191
2	EXP	OFA	OFA	2	405.279	404.943	404.787	404.576	404.418	404.334	404.49	404.186	404.02	403.731	403.47	403.388	402.987	403.053	403.301	403.608	404.774	405.923	406.774	407.671	407.873	407.92	407.591	407.525	407.343	407.195	407.071	407.055	407.282	407.191	407.202	407.15	407.454	407.877	408.107	408.477	408.722	408.197	408.19	408.016	407.759	408.095	407.984	408.081	407.743
2	EXP	OFA	OFA	3	395.543	395.808	395.801	395.232	395.023	394.8	394.456	394.244	394.226	394.487	395.209	395.527	395.636	395.79	395.888	395.796	396.432	397.454	398.419	398.889	399.236	398.767	398.104	397.652	397.275	397.294	397.152	397.308	397.498	397.239	397.276	397.139	397.346	397.258	397.058	397.105	397.464	397.606	397.622	397.585	397.697	397.797	397.779	398.25	398.208
2	EXP	OFA	OFA	4	397.945	398.002	397.986	397.913	397.962	397.756	397.726	397.599	397.45	397.425	397.092	396.761	396.997	396.825	396.74	397.364	398.117	398.877	399.463	399.589	399.373	398.562	398.245	397.861	397.719	397.876	397.925	397.643	397.343	397.034	396.955	397.113	397.384	397.691	397.847	398.117	397.895	397.889	397.948	398.168	397.954	398.018	398.23	398.436	398.751
2	EXP	OFA	OFA	5	398.776	398.268	397.825	397.547	397.343	397.421	397.404	397.624	397.621	397.921	397.754	397.295	397.361	397.587	397.739	397.899	398.855	400.281	401.521	402.443	402.746	402.542	401.836	400.863	399.852	399.112	398.735	398.754	398.967	399.428	399.598	399.951	399.947	399.659	399.453	398.953	399.03	398.758	398.835	399.123	399.135	399.339	399.606	399.776	399.72
2	EXP	OFA	OFA	6	400.356	399.87	399.563	399.54	399.329	399.198	399.512	399.688	399.428	399.224	399.368	399.395	399.744	399.85	399.882	400.061	401.044	401.929	402.918	403.65	403.605	403.028	402.365	401.762	401.368	400.93	400.58	400.747	400.991	401.613	401.664	401.725	401.944	401.659	401.478	401.862	402.094	402.23	402.383	402.308	402.463	402.167	402.315	402.497	402.397
2	EXP	OFA	OFA	7	393.889	393.783	393.339	393.204	392.471	392.047	391.842	391.967	391.911	392.082	392.224	392.35	392.29	392.324	392.525	392.838	393.837	395.322	396.734	396.953	396.492	395.927	394.594	393.528	392.508	392.15	391.635	391.92	392.216	392.758	393.257	393.719	394.156	393.888	393.42	393.312	393.321	393.702	394.138	394.48	394.776	394.969	395.162	395.205	395.632
3	EXP	OFA	OFA	1	413.805	413.552	413.619	413.671	413.585	413.461	413.699	413.689	413.997	414.31	414.482	414.469	414.583	414.633	414.632	414.722	414.748	414.843	414.895	415.163	415.497	415.561	415.953	416.067	416.13	415.769	415.616	415.387	415.145	414.994	414.903	414.914	414.988	415.244	415.412	415.814	416.07	416.061	416.05	416.333	416.243	416.111	415.939	416.014	415.767
3	EXP	OFA	OFA	2	422.424	422.297	422.045	421.755	421.708	421.753	422.062	422.224	422.293	422.445	422.625	422.719	422.686	422.792	422.688	422.644	422.904	423.026	423.075	423.207	423.444	423.31	423.362	423.49	423.717	423.742	423.753	423.836	423.73	423.414	423.362	423.203	423.047	423.039	423.077	423.13	423.348	423.786	424.055	424.238	424.132	423.931	423.468	423.168	423.162
3	EXP	OFA	OFA	3	419.153	419.003	418.833	418.565	418.372	418.421	418.397	418.371	418.474	418.684	418.599	418.703	418.888	418.979	419.034	419.123	419.183	419.153	419.2	419.445	419.431	419.589	419.432	419.469	419.184	419.111	419.39	419.433	419.482	419.642	420.056	420.106	420.239	420.278	420.262	420.254	420.4	420.171	420.037	419.973	419.863	419.926	419.687	419.245	419.159
3	EXP	OFA	OFA	4	417.542	417.509	417.458	417.348	417.264	417.27	417.151	417.166	417.304	417.434	417.515	417.593	417.817	418.233	418.178	418.327	418.276	418.282	418.157	417.975	417.523	417.297	417.179	416.931	416.602	416.573	416.703	417.045	417.275	417.74	417.886	418.089	418.184	417.983	417.957	418.216	418.173	418.043	418.157	418.463	418.591	418.513	418.568	418.702	418.459
3	EXP	OFA	OFA	5	416.766	416.879	416.705	416.37	416.181	416.147	416.206	416.475	416.634	416.676	416.707	416.868	416.978	416.801	416.593	416.679	417.017	417.431	417.641	417.78	417.68	417.595	417.486	417.186	416.943	416.708	416.369	416.543	416.457	416.248	416.419	416.524	416.3	415.973	415.881	415.919	416.213	416.237	416.262	416.241	416.294	416.502	416.518	416.484	416.461
3	EXP	OFA	OFA	6	420.874	420.501	420.389	420.088	419.999	419.836	419.851	419.813	419.881	420.034	420.092	420.121	420.162	420.225	420.282	420.475	420.764	420.886	421.035	420.96	420.873	420.784	420.634	420.602	420.889	420.889	420.953	421.032	421.174	421.077	421.001	420.695	420.558	420.285	420.067	419.808	419.904	419.883	420.031	420.001	419.988	419.999	420.149	420.29	420.252
3	EXP	OFA	OFA	7	422.914	422.854	422.364	422.123	422.114	422.06	422.1	422.1	422.581	422.709	422.663	422.477	422.512	422.312	421.891	421.764	422.082	422.206	422.342	422.348	422.531	422.465	422.435	422.296	422.246	422.408	422.658	422.877	423.085	423.199	423.365	423.366	423.287	423.216	423.175	423.189	423.495	423.652	423.896	423.959	424.032	424.05	424.208	424.165	424.061
4	EXP	OFA	OFA	1	408.201	407.754	407.256	407.247	407.21	407.236	407.356	407.346	407.226	407.271	407.094	407.206	407.413	407.662	408.027	408.703	409.399	410.025	410.662	410.855	410.485	410.134	409.387	408.542	407.89	407.341	407.215	406.912	406.816	406.967	407.096	407.098	407.115	407.114	407.098	407.287	407.692	408.094	408.311	408.452	408.415	408.494	408.526	408.745	409.038
4	EXP	OFA	OFA	2	409.359	410.09	410.607	410.941	411.851	411.733	411.244	411.056	410.91	410.556	410.149	409.594	409.348	409.158	409.29	409.663	409.61	409.695	410.043	410.312	410.509	410.627	410.723	410.435	410.311	410.591	411.079	411.366	411.184	410.88	410.815	411.006	411.108	411.187	411.21	411.06	411.299	411.657	411.729	411.648	411.702	411.708	411.738	412.084	412.288
4	EXP	OFA	OFA	3	403.074	402.921	402.629	402.375	402.513	402.574	402.53	402.274	402.099	402.007	401.96	401.701	401.505	401.469	401.711	401.948	402.446	402.393	402.394	402.664	403.007	403.156	403.124	402.961	402.996	403.155	403.493	403.694	403.966	404.146	404.303	404.254	404.18	404.193	404.308	404.352	404.357	404.206	404.5	404.683	404.97	405.122	404.967	405.119	405.139
4	EXP	OFA	OFA	4	402.024	401.88	401.765	402.149	402.331	402.294	402.348	402.34	402.501	402.795	402.92	403.116	403.449	403.755	403.779	403.796	404.112	404.355	404.439	404.479	404.111	403.699	403.531	403.221	402.929	402.725	402.746	402.786	402.9	403.076	402.942	402.731	402.599	402.437	402.196	402.101	401.956	401.919	402.096	402.48	402.794	403.036	403.284	403.694	403.674
4	EXP	OFA	OFA	5	405.488	405.407	405.46	405.468	405.55	405.42	405.421	405.453	405.358	405.332	405.488	405.609	405.767	405.991	406.205	406.376	406.737	406.937	406.848	406.535	405.866	405.215	404.507	403.947	403.462	403.272	403.172	403.324	403.533	403.322	403.189	402.879	402.789	402.504	402.537	402.702	402.877	403.097	403.33	403.327	403.533	403.877	404.108	404.358	404.827
4	EXP	OFA	OFA	6	400.302	400.547	400.998	401.082	401.052	400.991	401.029	401.07	401.107	401.267	401.487	401.727	401.876	401.999	402.07	402.299	402.547	402.865	402.986	402.83	402.799	402.74	402.668	402.738	403.034	403.688	404.103	404.349	404.639	404.776	404.826	404.505	404.194	404.007	403.821	403.569	403.545	403.843	403.655	403.48	403.345	403.109	403.044	403.167	403.227
4	EXP	OFA	OFA	7	401.279	400.899	400.964	401.012	401.06	401.217	401.209	401.321	401.382	401.357	401.48	401.479	401.539	401.658	401.935	402.139	402.38	402.583	402.703	402.503	402.094	401.627	401.159	400.569	400.145	399.856	399.753	399.601	399.674	399.793	399.851	399.744	399.687	399.553	399.369	399.321	399.209	399.171	399.057	399.208	399.412	399.584	399.865	400.188	400.544
5	EXP	OFA	OFA	1	410.904	410.346	410.047	409.929	409.548	409.088	409.049	408.85	408.775	408.952	409.282	409.497	409.657	409.769	409.85	410.14	410.926	411.662	412.29	412.492	412.009	411.452	410.646	409.74	409.316	409.091	408.997	409.248	409.456	409.619	409.626	409.683	409.655	409.522	409.391	409.347	409.325	409.389	409.825	410.048	410.341	410.505	410.404	410.253	410.194
5	EXP	OFA	OFA	2	398.175	397.579	397.112	396.853	396.859	397.242	397.303	397.501	397.806	397.558	397.536	397.695	397.885	398.127	398.393	398.741	398.977	399.297	399.584	399.737	399.492	398.832	398.319	397.944	397.715	397.643	397.836	397.952	398.311	398.64	399.014	399.426	399.487	399.493	399.256	399.257	399.452	399.656	399.884	400.526	401.063	401.567	402.164	402.601	402.82
5	EXP	OFA	OFA	3	398.962	398.853	399.086	399.116	399.254	399.344	399.445	399.549	399.758	399.677	399.905	400.191	400.476	400.663	400.747	400.754	400.771	401.092	401.104	400.888	400.473	400.095	399.604	399.11	399.351	399.695	400.055	400.654	400.981	401.057	401.266	401.2	400.932	400.83	400.845	400.577	400.255	400.255	400.23	400.439	400.689	400.955	401.07	401.425	401.713
5	EXP	OFA	OFA	4	396.325	395.776	395.526	395.283	394.825	394.517	394.345	394.011	393.793	394.12	394.319	395.029	395.639	396.116	396.548	396.988	397.527	398.036	397.998	397.855	397.679	397.552	397.06	397.001	397.242	397.181	397.231	397.422	397.732	397.885	398.375	398.807	399.16	399.67	399.789	399.765	399.762	399.404	399.187	399.098	399.154	399.576	399.765	400.244	400.606
5	EXP	OFA	OFA	5	398.935	399.023	398.991	398.811	398.888	398.956	399.369	399.5	399.541	399.319	399.075	398.958	398.84	398.977	399.172	399.638	400.3	401.037	401.392	401.403	401.057	400.738	400.428	400.192	400.293	400.101	399.727	399.697	399.841	400.327	400.681	400.719	401.019	401.606	401.871	402.184	402.472	402.576	402.97	403.202	403.576	403.937	404.034	403.847	403.654
5	EXP	OFA	OFA	6	398.439	398.645	398.72	398.922	398.905	399.072	398.648	398.307	397.997	397.876	397.597	397.562	397.905	398.466	398.769	399.476	400.324	401.142	401.921	402.421	402.557	402.274	401.525	400.61	400.281	399.962	399.858	399.813	400.092	400.094	400.249	400.336	400.371	400.409	400.668	400.736	400.767	400.961	401.235	401.309	401.166	401.377	401.348	401.339	401.644
5	EXP	OFA	OFA	7	400.917	400.682	400.402	400.316	399.725	399.348	399.276	399.072	399.185	399.507	399.811	400.004	400.433	400.966	401.522	401.835	402.119	402.628	402.869	402.826	402.536	401.88	401.455	401.117	401.161	401.365	401.463	401.7	401.684	401.513	401.346	401.21	401.139	401.363	401.287	401.231	401.491	401.932	402.104	402.63	403.035	403.018	402.99	403.085	403.049
6	EXP	OFA	OFA	1	488.542	488.368	487.866	487.25	486.768	486.422	486.159	485.903	485.626	485.493	485.728	485.939	486.417	486.728	487.094	487.792	488.603	489.297	489.655	489.81	489.547	489.293	488.74	488.211	487.843	487.554	487.323	487.339	487.477	487.587	487.785	487.899	488.153	488.555	488.548	488.734	489.056	489.449	489.699	489.966	490.149	490.347	490.308	490.176	490.055
6	EXP	OFA	OFA	2	488.24	487.874	487.788	488.168	488.498	488.974	489.351	489.392	489.459	489.049	488.929	489.081	489.133	489.096	489.533	490.17	490.673	491.141	491.286	491.199	490.677	490.094	489.416	488.973	488.748	488.89	489.041	489.324	489.575	489.742	489.714	490.018	490.577	490.93	491.182	491.07	491.026	490.879	490.77	490.872	491.013	491.334	491.466	491.468	491.306
6	EXP	OFA	OFA	3	491.573	491.334	491.395	491.549	491.655	491.537	491.349	491.263	491.205	491.184	491.488	491.484	491.397	491.527	491.752	492.372	492.839	493.255	493.411	493.446	493.189	492.885	492.571	492.13	492.027	491.998	491.505	491.29	491.175	491.433	491.332	491.154	490.768	490.714	491.034	490.729	490.829	490.815	490.698	490.841	490.465	490.487	490.229	489.916	490.26
6	EXP	OFA	OFA	4	488.944	488.669	488.549	488.509	488.464	488.378	488.323	488.259	488.078	487.791	487.448	487.411	487.541	487.803	488.297	488.641	489.099	489.376	489.517	489.356	488.835	488.406	487.93	487.431	487.319	487.067	486.955	486.976	487.153	487.122	487.456	487.829	488.076	488.428	488.585	488.622	488.575	488.713	488.882	488.905	488.777	488.683	488.697	488.632	488.74
6	EXP	OFA	OFA	5	484.613	484.314	484.113	483.98	483.953	483.921	484.21	484.354	484.607	484.615	484.584	484.212	483.934	483.874	483.788	484.142	484.686	485.212	485.311	485.142	484.924	484.57	484.139	483.835	483.829	483.904	484.006	484.443	484.867	485.452	485.969	486.196	486.399	486.715	486.947	487.223	487.008	486.717	486.47	486.182	485.882	485.528	485.244	485.074	484.854
6	EXP	OFA	OFA	6	491.942	491.664	491.422	490.97	490.655	490.093	489.614	489.305	489.145	489.159	489.186	489.174	489.013	488.808	488.301	488.107	488.473	488.859	489.196	489.449	489.755	489.925	490.121	490.141	490.073	490.111	490.341	490.531	490.438	490.605	490.81	490.935	490.831	490.553	491.223	491.443	491.635	491.582	491.32	491.45	491.85	491.15	491.016	490.701	490.649
6	EXP	OFA	OFA	7	497.543	497.124	496.844	496.543	496.331	496.198	495.791	495.56	495.22	495.321	495.282	495.366	495.329	495.526	495.711	495.805	496.378	496.7	496.82	496.754	496.476	496.223	496.171	496.402	496.555	496.603	496.687	496.661	496.748	497.27	497.767	498.169	498.323	498.289	498.214	498.23	498.167	498.26	498.458	498.469	498.089	497.957	498.259	498.34	498.329
7	EXP	OFA	OFA	1	379.784	379.555	379.166	378.927	378.552	378.614	378.65	378.502	378.649	378.818	378.894	378.861	378.445	378.176	377.951	378.372	379.004	379.866	380.867	381.418	381.36	381.05	380.594	380.152	379.963	379.943	379.811	380.028	380.064	379.984	380.086	380.029	380.022	380.024	379.888	379.672	379.652	380.119	380.427	380.912	381.241	381.47	381.568	381.857	382.069
7	EXP	OFA	OFA	2	382.594	381.964	381.613	380.847	380.348	380.297	380.317	379.89	379.353	379.355	379.574	379.942	380.63	380.189	379.972	380.855	381.479	382.572	383.499	383.898	383.86	383.45	382.647	381.8	380.917	380.357	380.242	380.106	379.929	379.55	379.101	378.88	378.823	378.804	379.17	379.682	379.654	379.821	379.973	380.007	380.302	380.434	380.755	381.208	381.278
7	EXP	OFA	OFA	3	380.977	381.408	381.53	381.155	380.921	380.823	380.795	380.793	381.089	381.32	381.261	381.541	381.854	382.417	383.361	384.208	385.325	386.117	386.708	387.008	386.805	386.688	386.493	386.505	386.592	386.686	386.643	386.749	387.015	387.084	387.024	387.243	387.306	387.161	387.208	387.369	387.309	387.225	387.234	387.604	388.005	387.866	388.159	388.366	388.494
7	EXP	OFA	OFA	4	378.924	378.285	378.199	378.171	378.298	378.376	378.516	378.621	379.023	379.424	379.745	380.079	380.399	380.557	380.718	381.083	381.554	382.098	382.395	382.565	382.337	382.024	381.627	381.299	381.486	381.761	382.04	382.274	382.215	381.917	381.525	381.158	381.012	381.192	381.602	382.121	382.085	382.352	382.769	382.708	382.638	382.56	382.506	382.482	382.952
7	EXP	OFA	OFA	5	388.142	387.474	386.892	386.645	386.7	387.11	387.313	387.433	387.467	387.691	387.882	387.944	388.209	388.37	388.5	388.709	389.003	389.418	389.723	389.803	389.669	389.406	389.329	389.576	389.564	389.864	389.915	390.228	390.498	390.532	390.559	390.44	390.309	390.208	390.279	390.487	390.704	390.941	391.207	391.546	391.636	391.633	391.398	391.316	391.273
7	EXP	OFA	OFA	6	390.249	389.84	389.637	389.732	389.904	390.199	390.328	390.553	390.532	390.677	390.854	391.076	391.249	391.1	390.823	391.142	391.811	392.289	392.782	392.773	392.478	392.267	391.825	391.68	391.626	391.623	391.615	391.631	391.765	391.68	391.428	391.338	391.155	391.084	391.285	391.63	392.609	393.069	393.288	393.484	393.47	393.431	393.223	393.144	393.195
7	EXP	OFA	OFA	7	390.879	390.83	390.962	390.934	390.886	390.861	390.955	390.896	390.688	390.521	390.852	391.1	391.237	391.216	391.227	391.686	392.206	392.705	393.15	393.359	393.149	392.623	392.211	391.809	391.671	391.836	392.023	391.961	392.059	392.041	392.117	392.171	392.082	392.202	392.418	392.62	392.882	393.131	392.963	392.76	392.776	392.836	393.127	393.425	393.629
8	EXP	OFA	OFA	1	504.096	504.198	504.153	504.276	504.287	504.319	504.359	504.352	504.221	504.112	504.212	504.291	504.388	504.472	504.667	504.97	505.406	505.87	506.368	506.594	506.658	506.648	506.66	506.657	506.672	506.785	506.898	507.116	507.168	507.215	507.202	507.332	507.341	507.1	507.007	506.865	506.897	506.952	507.081	507.234	507.37	507.402	507.329	507.249	507.176
8	EXP	OFA	OFA	2	508.145	507.967	507.745	507.827	507.999	508.274	508.406	508.619	508.791	508.912	508.939	508.906	508.868	508.976	509.078	509.318	509.845	510.454	510.773	511.045	510.902	510.707	510.524	510.434	510.513	510.542	510.584	510.701	510.567	510.622	510.636	510.608	510.638	510.746	510.846	510.968	511.057	511.004	510.95	511.03	511.023	511.256	511.177	511.189	511.161
8	EXP	OFA	OFA	3	512.978	512.694	512.416	512.258	512.554	512.591	512.609	512.493	512.477	512.592	512.585	512.76	513.03	513.111	513.187	513.462	513.9	514.292	514.656	514.852	514.893	514.671	514.685	514.648	514.617	514.658	514.967	515.148	515.226	515.255	515.277	515.035	514.828	514.881	514.712	514.79	514.83	514.891	514.855	514.92	515.004	514.989	514.963	515.047	515.1
8	EXP	OFA	OFA	4	515.248	515.228	515.159	515.023	515.071	515.263	515.459	515.704	515.959	516.127	516.225	516.159	516.035	515.805	515.674	515.802	516.252	516.757	517.259	517.52	517.707	517.763	517.81	517.959	517.928	518.063	518.096	518.213	518.251	518.18	518.056	517.886	517.901	517.948	518.057	518.444	518.604	518.706	518.766	518.72	518.592	518.518	518.412	518.308	518.455
8	EXP	OFA	OFA	5	518.338	518.118	517.86	517.526	517.494	517.391	517.493	517.512	517.703	517.865	517.939	517.8	517.634	517.507	517.447	517.599	517.839	518.26	518.587	518.885	519.116	519.166	519.042	519.04	519.141	519.109	519.283	519.477	519.365	519.529	519.394	519.228	519.295	519.525	520.093	520.15	520.424	520.719	520.512	520.291	520.278	520.174	520.163	520.223	520.279
8	EXP	OFA	OFA	6	515.8	515.781	516.097	516	515.869	515.848	515.936	515.761	515.645	515.621	515.752	515.833	515.996	516.065	516.036	516.029	516.218	516.486	516.723	517.028	517.036	516.992	517.001	517.035	516.959	517.211	517.403	517.614	517.897	518.13	518.105	518.051	517.881	517.908	517.859	517.874	518.144	518.327	518.529	518.456	518.253	518.088	518.078	517.895	517.87
8	EXP	OFA	OFA	7	517.581	517.566	517.568	517.61	517.561	517.7	517.564	517.473	517.557	517.978	518.519	518.939	519.172	518.936	518.8	518.596	518.595	518.538	518.509	518.459	518.371	518.203	518.083	517.957	517.892	517.942	518.1	518.261	518.369	518.634	518.907	518.959	518.974	518.907	518.918	519.011	519.162	519.563	519.613	519.592	519.923	520	520.009	520.184	520.398
9	EXP	OFA	OFA	1	343.098	343.071	342.94	342.688	342.42	342.441	342.497	342.695	343.141	343.219	343.116	342.898	342.567	342.333	342.256	342.655	343.227	343.916	344.49	344.712	344.731	344.349	343.953	343.597	343.257	343.242	343.441	343.685	344.033	344.374	344.538	344.543	344.495	344.341	344.462	344.445	344.613	344.835	345.047	345.057	345.147	345.142	344.902	344.704	344.724
9	EXP	OFA	OFA	2	340.697	340.283	339.986	339.866	340.26	340.779	341.019	341.209	341.493	341.573	341.356	341.249	341.207	341.159	341.301	341.614	341.963	342.427	343.091	343.352	343.424	343.18	342.608	342.211	341.864	341.778	341.898	342.066	342.249	342.392	342.436	342.421	342.554	342.771	342.804	343.229	343.473	343.502	343.645	343.54	343.321	343.389	343.277	343.218	343.161
9	EXP	OFA	OFA	3	344.977	345.143	345.204	345.339	345.384	345.503	345.298	345.041	345.003	344.767	344.748	344.89	345	345.1	345.167	345.413	345.621	346.102	346.418	346.618	346.711	346.717	346.569	346.493	346.358	346.35	346.265	346.174	346.215	346.238	346.341	346.335	346.591	346.721	346.906	347.028	347.022	347.105	347.181	347.13	347.265	347.209	347.338	347.335	347.182
9	EXP	OFA	OFA	4	347.386	347.368	347.292	347.17	347.036	346.971	346.903	347.062	347.115	347.242	347.213	347.239	347.125	347.182	347.243	347.536	347.991	348.473	348.878	349.075	349.124	348.96	348.762	348.682	348.542	348.546	348.469	348.494	348.554	348.531	348.744	349.013	349.249	349.399	349.529	349.612	349.692	349.765	349.756	349.833	349.915	350.236	350.481	350.614	350.547
9	EXP	OFA	OFA	5	349.401	349.071	348.658	348.457	348.378	348.442	348.634	348.932	349.043	348.985	348.817	348.505	348.417	348.372	348.473	348.696	349.093	349.567	350.041	350.397	350.477	350.307	350.098	349.673	349.519	349.56	349.749	349.731	349.975	350.03	349.969	350.003	349.991	350.102	350.133	350.37	350.439	350.637	350.687	350.666	350.657	350.739	350.851	350.921	350.924
9	EXP	OFA	OFA	6	343.969	344.254	344.566	344.836	345.148	345.176	344.932	344.707	344.508	344.406	344.243	344.264	344.235	344.275	344.179	344.122	344.395	344.867	345.5	345.884	345.915	345.8	345.145	344.781	344.369	344.107	344.135	344.28	344.614	344.878	345.105	345.251	345.232	345.124	345.12	345.289	345.536	345.591	345.721	345.757	345.763	345.957	346.086	345.972	345.996
9	EXP	OFA	OFA	7	347.509	347.506	347.306	347.355	347.365	347.461	347.67	347.904	348.073	348.125	348.002	347.917	347.907	347.909	348.01	348.233	348.515	348.719	348.834	348.88	348.692	348.466	347.994	347.818	347.665	347.502	347.535	347.692	347.869	347.926	347.87	347.737	347.882	347.866	347.929	348.182	348.438	348.494	348.472	348.598	348.68	348.856	348.841	348.727	348.564
10	EXP	OFA	OFA	1	426.453	426.197	425.59	425.307	425.439	425.812	426.132	426.24	426.498	426.691	426.758	426.658	426.65	426.358	426.047	426.052	426.216	426.566	427.17	427.695	428.077	428.178	428.067	427.965	427.864	427.767	427.649	427.633	427.72	427.799	427.873	427.931	428.005	428.108	428.184	428.32	428.427	428.47	428.44	428.381	428.376	428.498	428.77	428.906	428.831
10	EXP	OFA	OFA	2	428.076	428.113	428.06	428.042	428.064	428.026	428.068	428.231	428.277	428.415	428.54	428.648	428.594	428.745	428.94	429.423	429.833	430.35	430.649	430.816	430.879	430.707	430.372	429.831	429.303	429.048	429.107	429.364	429.577	429.783	430.102	430.503	430.837	430.981	430.934	431.041	431.055	431.079	431.11	431.164	431.274	431.397	431.468	431.369	431.243
10	EXP	OFA	OFA	3	427.785	428.338	428.171	427.882	427.686	427.579	427.349	427.269	427.243	426.874	426.912	427.064	427.086	427.436	427.633	427.97	428.34	428.515	428.701	428.749	428.866	428.927	428.757	428.518	428.414	428.419	428.863	429.077	429.143	429.321	429.406	429.49	429.719	429.905	429.991	430.099	430.114	430.185	430.409	430.462	430.31	430.381	430.313	430.049	429.723
10	EXP	OFA	OFA	4	424.698	424.651	424.805	424.97	424.918	424.79	424.643	424.438	424.596	425.01	425.337	425.773	426.014	426.392	426.668	426.787	426.853	427.048	427.004	426.97	426.913	426.808	426.736	426.835	427.021	427.067	427.028	427.012	427.162	427.215	427.251	426.953	427.059	427.318	427.336	427.342	427.341	427.423	427.5	427.536	427.703	427.761	427.885	428.096	428.299
10	EXP	OFA	OFA	5	428.897	429.176	429.144	429.15	429.021	428.95	429.112	429.436	429.676	429.832	430.253	430.399	430.473	430.651	430.727	430.569	430.523	430.58	430.684	430.482	430.148	429.811	429.518	429.367	429.304	429.336	429.419	429.359	429.455	429.459	429.603	429.552	429.665	429.782	429.762	430.049	430.207	430.239	430.302	430.344	430.428	430.608	430.864	431.052	431.06
10	EXP	OFA	OFA	6	425.13	425.065	425.087	425.135	425.268	425.245	425.184	425.128	425.322	425.616	425.923	426.127	426.363	426.677	426.973	427.004	427.1	426.911	426.763	426.701	426.498	426.338	426.279	426.376	426.345	426.322	426.471	426.728	426.755	426.638	426.684	426.739	426.83	426.748	426.744	426.724	426.927	427.11	427.062	426.988	427.097	427.198	427.348	427.578	427.571
10	EXP	OFA	OFA	7	427.213	427.315	427.554	427.799	427.787	427.898	427.945	427.888	428.002	428.255	428.234	428.356	428.472	428.495	428.593	428.579	428.567	428.805	428.852	428.94	428.972	428.722	428.428	428.204	428.048	428.061	428.37	428.839	429.107	429.25	429.143	429.128	429.141	429.153	429.229	429.265	429.427	429.541	429.766	430.001	430.351	430.455	430.347	430.096	430.035
11	EXP	OFA	OFA	1	484.289	484.302	484.288	484.2	484.041	484.093	484.218	484.232	484.4	484.457	484.549	484.782	484.757	484.862	485.094	485.307	485.677	485.898	486.308	486.681	486.704	486.405	485.859	485.314	484.814	484.542	484.333	484.318	484.368	484.553	484.503	484.542	484.389	484.568	484.516	484.352	484.441	484.613	484.658	484.687	484.599	484.611	484.961	485.34	485.386
11	EXP	OFA	OFA	2	482.69	482.381	482.195	482.151	482.076	481.961	482.071	481.933	482.071	482.243	482.308	482.349	482.393	482.404	482.441	482.621	482.978	483.351	483.729	483.965	484.057	483.88	483.734	483.841	484.012	484.196	484.111	484.155	484.132	483.989	483.83	483.786	483.884	483.89	483.704	483.641	483.527	483.741	484.041	484.19	484.333	484.527	484.551	484.792	485.172
11	EXP	OFA	OFA	3	480.77	480.512	480.577	480.554	480.667	480.776	480.846	480.775	480.629	480.367	480.387	480.462	480.39	480.24	480.077	479.951	479.89	479.966	480.061	480.107	480.199	480.126	479.903	479.7	479.596	479.463	479.136	478.892	478.661	478.562	478.465	478.44	478.54	478.621	478.599	478.71	478.768	479.165	479.415	479.635	479.723	479.953	480.056	479.907	479.827
11	EXP	OFA	OFA	4	479.631	479.062	478.496	477.993	477.862	477.725	477.536	477.428	477.519	477.535	477.55	477.888	478.038	478.298	477.933	477.669	477.458	477.609	477.192	477.087	477	476.703	476.528	476.366	476.545	476.498	476.416	475.988	475.681	475.235	475.043	475.204	475.643	475.972	475.868	475.959	476.095	476.123	476.45	476.61	476.422	476.27	476.141	475.8	475.641
11	EXP	OFA	OFA	5	476.064	476.404	476.581	476.76	477	477.047	477.034	477.056	477.003	477.157	477.355	477.418	477.625	477.477	477.581	477.733	477.873	477.943	478.003	478.05	478.13	478.341	478.398	478.553	478.438	478.186	477.594	477.12	476.695	476.471	476.217	476.178	476.298	476.49	476.779	476.894	476.896	477.071	477.075	477.304	477.502	477.725	477.581	477.591	477.659
11	EXP	OFA	OFA	6	478.313	478.303	478.312	478.61	478.778	479.441	480.004	480.346	480.288	480.093	479.931	479.707	479.692	479.468	479.769	479.742	479.79	479.809	479.722	479.676	479.121	478.91	478.696	478.584	478.552	478.536	478.393	478.276	477.975	477.401	477.209	477.134	477.151	477.636	477.807	477.82	477.911	478.165	478.08	477.791	477.787	477.614	477.826	477.939	477.855
11	EXP	OFA	OFA	7	477.81	477.959	478.095	478.19	478.622	478.784	478.262	477.402	477.009	477.097	477.222	476.6	476.728	476.771	477.104	477.391	477.648	477.487	477.194	476.73	476.325	476.175	475.362	474.311	473.493	473.295	473.488	473.427	473.052	472.849	472.871	472.793	472.526	472.45	472.557	472.86	472.989	472.536	472.293	472.117	472.567	472.888	473.032	472.945	472.819
12	EXP	OFA	OFA	1	467.036	466.478	465.838	465.736	465.814	465.946	465.976	465.634	465.189	465.111	465.028	465.126	465.083	465.315	465.63	465.736	466.403	466.853	467.583	468.115	468.363	468.236	467.969	467.768	467.74	467.924	468.261	468.185	468.061	467.942	467.668	467.263	466.598	466.383	466.386	466.682	466.877	467.036	467.069	467.267	467.678	467.86	468.165	468.528	468.902
12	EXP	OFA	OFA	2	466.383	466.18	466.067	465.884	465.288	464.603	463.799	463.675	464.099	464.7	465.421	465.617	465.454	465.46	465.146	465.283	465.564	465.88	466.638	467.483	467.981	468.085	468.072	468.142	468.139	468.236	468.475	468.319	467.925	467.269	466.585	466.25	466.058	466.5	467.099	467.05	467.154	467.308	467.57	467.808	467.929	468.344	468.542	468.464	468.344
12	EXP	OFA	OFA	3	467.198	466.578	466.201	465.354	465.031	464.799	464.719	465.031	465.448	465.324	464.847	465.203	464.736	464.406	464.478	465.025	465.612	466.86	467.542	467.59	467.195	466.717	466.565	467.326	467.492	466.965	466.778	466.452	465.874	465.72	465.293	464.654	463.799	463.483	463.578	464.132	463.823	463.58	463.019	462.8	462.676	463.635	464.771	464.915	464.379
12	EXP	OFA	OFA	4	467.041	466.775	466.71	466.764	466.099	466.475	466.628	466.81	466.722	466.8	466.812	467.016	467.074	467.74	468.228	468.515	468.841	469.152	469.428	469.698	469.745	469.628	469.604	469.676	470.192	469.796	469.343	468.98	468.409	468.016	467.752	467.674	467.515	467.446	467.378	467.281	467.4	467.74	467.901	468.252	468.553	468.762	468.854	469.088	469.2
12	EXP	OFA	OFA	5	460.922	460.757	460.638	460.737	460.962	461.218	461.416	461.647	461.81	461.785	462.174	462.65	462.587	462.384	462.353	462.624	462.894	463.178	463.691	463.738	463.482	462.99	462.378	461.825	461.544	461.69	461.964	461.967	462.137	461.87	461.779	461.897	462.086	462.445	462.53	463.058	463.316	463.713	464.177	464.779	465.077	465.238	465.104	464.661	464.412
12	EXP	OFA	OFA	6	465.941	465.579	464.885	464.071	464.016	464.162	464.747	465.075	465.374	465.572	465.688	465.427	464.92	465.264	465.479	465.513	465.905	466.413	467.181	467.604	467.777	467.96	467.723	467.843	468.249	469.22	469.557	469.203	469.267	469.159	468.816	468.529	468.529	469.006	469.245	469.066	469.195	468.845	468.777	468.49	468.67	468.88	469.106	469.469	469.86
12	EXP	OFA	OFA	7	463.91	463.268	463.225	463.562	464.023	464.17	464.452	464.947	465.426	465.604	465.845	465.752	466.065	465.872	465.491	465.229	465.333	466.066	466.368	466.617	466.67	466.605	466.578	466.948	466.973	466.719	466.576	466.593	466.513	466.363	465.919	465.981	466.235	466.353	466.221	465.929	466.185	466.287	466.549	466.614	466.458	466.532	466.475	466.581	466.799
13	EXP	OFA	OFA	1	421.116	420.54	420.215	419.941	419.705	419.424	419.254	419.335	419.515	419.834	420.036	420.293	420.587	420.993	421.277	421.465	421.69	422.153	422.281	422.477	422.71	422.732	422.425	422.262	422.286	421.969	421.785	421.785	421.926	421.929	422.103	422.535	422.649	422.751	422.969	422.991	423.006	423.181	423.478	423.633	423.82	424.058	424.007	423.884	423.743
13	EXP	OFA	OFA	2	430.014	429.065	428.211	427.618	427.322	427.222	427.567	427.699	427.918	427.901	427.77	427.589	427.614	428.071	428.449	428.666	428.868	428.946	429.15	429.172	428.975	428.715	428.383	428.11	427.923	427.824	427.756	427.819	427.753	427.83	427.92	427.876	427.999	428.198	428.793	429.304	429.724	430.422	430.834	431.054	431.382	431.562	431.728	431.732	431.745
13	EXP	OFA	OFA	3	435.439	435.07	434.881	434.493	434.257	434.211	434.114	433.9	433.596	433.689	433.687	433.815	433.869	433.941	434.164	434.24	434.179	434.161	434.119	433.918	433.712	433.54	433.633	433.595	433.696	433.77	433.746	433.946	434.118	434.329	434.608	434.812	435.026	435.219	435.699	435.863	436.155	436.483	436.787	436.758	436.894	436.974	437.078	436.928	436.875
13	EXP	OFA	OFA	4	433.694	433.407	433.305	433.236	433.136	433.128	433.385	433.443	433.551	433.761	433.919	433.886	433.887	433.808	433.708	433.707	433.577	433.643	433.602	433.597	433.549	433.407	433.257	433.179	433.139	433.143	433.179	433.466	433.632	433.747	433.488	433.666	433.569	433.722	433.862	434.175	434.492	434.804	434.87	434.892	435.083	435.064	435.097	434.978	434.776
13	EXP	OFA	OFA	5	434.983	434.462	434.013	434.004	433.995	433.835	434.035	434.551	434.982	434.859	434.949	435.267	435.401	435.274	435.562	435.592	435.508	435.638	435.702	435.561	435.481	435.734	435.717	435.554	435.866	436.051	436.051	436.008	436.278	436.553	436.517	436.87	437.195	437.191	437.251	437.717	437.846	437.883	438.071	438.41	438.628	438.539	438.572	438.802	438.596
13	EXP	OFA	OFA	6	438.192	437.539	437.241	436.878	436.759	436.571	436.706	436.728	436.96	437.305	437.582	437.771	437.824	437.951	438.181	438.393	438.502	438.417	438.588	438.756	438.969	438.978	438.982	438.988	438.826	438.709	438.75	438.845	438.91	439.122	439.188	439.308	439.53	439.823	440.024	440.327	440.589	440.882	440.835	440.867	440.9	440.611	440.598	440.534	440.427
13	EXP	OFA	OFA	7	437.692	437.546	437.476	437.414	437.165	436.975	437.304	437.628	437.781	437.878	438.066	438.783	438.771	438.775	438.784	438.642	438.53	438.433	438.33	438.221	438.214	438.159	438.193	438.047	438.144	438.14	438.143	438.127	438.168	438.364	438.486	438.691	438.853	439.216	439.519	439.758	440.035	440.273	440.522	440.595	440.409	440.411	440.355	440.42	440.297
14	EXP	OFA	OFA	1	390.123	390.158	390.11	389.97	390.234	390.593	390.759	390.849	390.909	391.236	391.676	391.909	392.202	392.165	392.174	392.302	392.575	392.699	392.876	392.761	392.61	392.484	392.36	392.316	391.9	391.499	391.399	391.354	391.043	390.89	390.841	391.09	391.073	391.151	391.228	391.136	391.454	391.511	391.699	391.731	392.181	392.382	392.37	392.861	392.947
14	EXP	OFA	OFA	2	392.013	392.091	391.992	391.91	391.625	391.552	391.528	391.423	391.556	391.535	391.93	392.16	392.852	393.183	393.342	393.529	393.898	394.155	394.471	394.278	393.838	393.522	393.357	393.272	393.214	392.859	392.614	392.467	392.185	392.235	392.531	392.555	392.568	392.814	392.992	393.009	392.916	392.746	392.798	392.938	393.266	393.493	393.757	394.013	394.098
14	EXP	OFA	OFA	3	397.44	397.408	397.431	397.372	397.639	397.653	397.474	397.488	397.633	397.66	397.665	397.86	397.961	397.817	397.884	398.054	398.181	398.421	398.551	398.567	398.398	398.099	397.788	397.383	397.054	396.95	396.897	396.851	396.989	396.976	397.137	397.209	397.286	397.224	397.104	397.095	397.223	397.413	397.413	397.534	397.581	397.669	397.728	397.838	397.988
14	EXP	OFA	OFA	4	400.367	400.383	400.137	399.983	399.727	399.61	399.711	399.644	399.794	400.072	400.286	400.336	400.371	400.419	400.367	400.545	400.761	400.885	401.066	400.954	400.956	400.852	400.53	400.556	400.519	400.18	399.958	399.629	399.547	399.481	399.324	399.233	399.422	399.512	399.479	399.484	399.359	399.484	399.577	399.707	399.715	399.867	400.065	400.317	400.484
14	EXP	OFA	OFA	5	403.212	403.07	402.905	402.856	403.065	403.174	403.104	403.199	403.383	403.305	403.153	403.023	403.013	403.028	403.18	403.234	403.307	403.459	403.598	403.981	404.07	403.94	403.821	403.701	403.368	403.007	402.746	402.54	402.516	402.376	402.216	402.206	402.426	402.556	402.566	402.777	402.809	402.804	402.85	403.05	403.12	403.387	403.752	404.038	404.26
14	EXP	OFA	OFA	6	401.715	401.456	401.281	401.137	400.991	400.984	401.333	401.598	401.752	401.727	402.06	402.165	402.11	402.049	401.95	402.027	402.091	402.331	402.439	402.477	402.421	402.301	402.279	402.265	402.345	402.305	402.244	402.203	402.128	401.945	401.8	401.839	401.839	401.74	401.689	401.813	401.981	402.13	402.465	402.7	402.888	403.127	403.254	403.288	403.319
14	EXP	OFA	OFA	7	398.997	398.808	398.589	398.511	398.708	398.914	399.102	399.431	399.848	399.885	399.982	400.17	400.279	400.577	400.806	400.94	401.127	401.096	401.247	401.22	401.2	400.886	400.701	400.592	400.275	400.135	400.171	400.25	400.358	400.514	400.81	401.063	401.196	401.33	401.587	401.585	401.579	401.562	401.594	401.886	401.982	402.076	402.104	401.843	401.75
15	EXP	OFA	OFA	1	423.53	422.767	421.627	421.219	420.401	420.202	419.928	419.583	418.986	418.501	418.378	418.539	418.565	418.32	418.099	418.136	418.024	417.909	418.256	418.292	418.113	418.198	418.102	418.067	418.077	418.359	418.564	418.755	418.822	419.521	420.059	420.547	420.758	421.19	421.68	421.967	422.063	422.775	423.271	423.645	423.869	423.856	423.681	423.97	424.363
15	EXP	OFA	OFA	2	419.531	419.269	418.72	418.224	417.722	417.862	417.993	417.923	417.914	417.982	417.843	417.605	417.314	417.347	417.731	418.263	418.695	419.007	418.966	418.544	418.164	417.791	417.42	417.343	417.691	417.901	418.064	418.265	418.405	418.576	418.684	418.936	418.98	419.304	419.496	420.069	420.32	420.72	421.226	421.354	421.623	421.817	421.989	422.11	422.068
15	EXP	OFA	OFA	3	426.807	426.109	425.48	425.292	425.422	425.511	425.593	425.494	425.481	425.57	425.731	425.708	425.653	425.515	425.686	426.014	426.515	426.614	426.751	426.612	426.505	426.708	426.873	427.019	427.053	427.404	427.789	428.069	428.443	428.557	428.818	428.97	428.963	429.155	429.409	429.54	429.776	430.023	430.198	430.415	430.573	430.561	430.355	430.391	430.598
15	EXP	OFA	OFA	4	426.989	426.737	426.377	426.111	425.818	425.565	425.575	425.269	424.908	424.555	424.457	424.242	424.096	423.959	424.052	424.259	424.354	424.529	424.182	423.893	423.922	424.166	424.306	424.326	424.43	424.51	424.833	425.113	425.3	425.564	425.61	425.773	426.056	426.286	426.519	426.768	427.194	427.475	427.619	427.967	428.115	428.537	428.52	428.406	428.386
15	EXP	OFA	OFA	5	427.811	427.806	427.753	428.08	428.062	428.181	428.326	428.465	428.483	428.489	428.452	428.754	428.988	429.09	429.128	429.315	429.586	429.754	429.457	429.031	428.486	428.179	427.822	427.584	427.481	427.427	427.602	427.964	428.441	428.998	429.508	429.8	430.074	430.376	430.524	430.642	430.855	431.174	431.17	431.117	431.035	431.38	431.607	431.79	431.95
15	EXP	OFA	OFA	6	414.426	413.884	413.526	413.323	413.037	412.902	412.616	412.68	413.026	413.207	413.279	413.545	413.478	413.385	413.691	413.953	413.858	413.681	413.261	412.838	412.391	412.067	411.77	411.645	412.003	412.277	412.417	412.662	412.363	412.39	412.491	412.628	412.858	413.165	413.591	413.907	414.091	414.565	414.816	415.127	415.237	415.322	415.17	414.893	414.63
15	EXP	OFA	OFA	7	415.951	415.769	415.495	415.464	415.574	415.439	415.199	415.421	415.318	415.281	415.046	415.13	415.454	415.817	415.782	415.833	415.871	415.749	415.585	415.438	415.064	414.479	414.041	413.964	413.947	414.208	414.616	414.932	415.091	415.183	415.199	415.168	415.357	415.331	415.499	415.642	415.664	415.581	415.698	415.482	415.303	415.088	415.199	415.328	415.486
16	EXP	OFA	OFA	1	378.121	377.9	377.856	378.089	378.172	378.19	378.262	378.135	378.334	378.285	378.056	377.734	377.805	377.971	378.647	379.415	380.608	382.044	383.192	383.789	384.061	383.721	383.277	382.41	381.699	381.241	380.735	380.275	380.174	379.947	379.681	379.472	379.373	379.107	378.931	378.803	378.617	378.269	378.107	378.174	378.383	378.682	378.969	378.829	378.608
16	EXP	OFA	OFA	2	379.506	379.595	379.764	379.85	380.429	380.992	381.297	381.591	381.973	382.394	382.748	382.481	382.399	382.022	382.124	382.412	383.045	383.676	383.764	383.532	382.891	382.421	382.09	381.736	381.552	381.362	381.036	380.734	380.466	380.434	380.641	380.859	380.664	380.552	380.319	380.085	380.118	380.083	380.089	380.459	380.484	380.562	380.493	380.369	380.294
16	EXP	OFA	OFA	3	375.707	375.886	376.205	376.351	376.473	376.91	376.874	377.006	377.196	377.419	377.581	377.795	377.879	377.99	377.916	377.975	378.564	378.751	378.81	378.542	377.931	377.283	376.914	377.245	377.606	377.773	377.848	377.603	377.09	376.612	376.487	376.736	377.072	377.142	377.169	376.938	376.648	376.667	376.969	377.355	377.788	377.795	377.973	377.815	377.359
16	EXP	OFA	OFA	4	374.523	374.24	374.029	374.044	374.402	374.633	374.644	374.596	374.214	373.843	373.747	374.14	374.662	375.542	375.791	375.857	376.167	376.28	376.09	375.702	375.124	374.546	374.082	373.818	373.71	373.593	373.787	373.941	374.118	374.071	374.038	374.027	374.058	374.343	375.003	375.34	375.386	375.168	374.945	374.762	374.522	374.156	374.261	374.953	375.347
16	EXP	OFA	OFA	5	375.172	375.228	375.356	375.257	375.266	374.975	374.691	374.3	374.18	374.41	374.796	375.226	375.61	376.084	376.595	377.064	377.613	378.173	378.567	378.734	378.471	378.143	377.864	377.418	377.035	376.883	376.748	376.899	376.931	376.786	376.985	376.894	376.843	376.869	376.763	376.614	376.78	377.285	377.83	378.097	378.063	378.235	378.387	378.773	379.079
16	EXP	OFA	OFA	6	372.302	372.431	372.465	372.571	372.784	373.277	373.38	373.312	373.357	373.633	374.072	374.594	374.885	374.973	375.047	375.306	375.558	375.732	375.978	376.159	376.229	375.811	375.663	375.289	375.019	374.657	374.492	374.615	374.874	374.858	374.96	375.151	375.293	375.267	374.91	374.888	374.695	374.475	374.613	374.443	374.438	374.287	374.53	374.9	375.112
16	EXP	OFA	OFA	7	366.608	367.114	367.458	367.58	367.552	367.28	367.271	367.278	367.331	367.012	366.676	366.014	365.683	365.73	365.91	366.599	367.393	368.019	368.208	368.1	367.585	366.99	366.654	366.312	365.763	365.285	365.131	364.985	365.308	365.724	365.732	365.738	365.682	365.488	365.566	365.533	365.537	365.72	365.688	365.604	365.519	365.777	365.973	366.153	366.345
17	EXP	OFA	OFA	1	418.253	417.807	417.532	417.369	417.578	417.576	417.622	417.759	417.62	417.451	417.623	417.533	417.483	417.61	417.929	418.504	418.958	419.415	419.55	419.488	419.176	418.901	418.556	418.345	418.034	417.638	417.532	417.251	417.207	417.357	417.533	417.677	417.799	418.205	418.267	418.597	418.898	419.064	419.264	419.337	419.698	419.798	419.438	419.051	418.99
17	EXP	OFA	OFA	2	415.987	415.696	415.493	415.144	414.773	414.73	414.52	414.556	415.054	415.347	415.768	416.069	415.697	415.679	415.785	416.042	416.37	416.489	416.349	416.241	415.901	415.539	415.4	415.523	415.251	415.12	414.952	415.056	414.941	414.909	414.816	414.806	414.661	414.566	414.947	415.095	415.076	414.974	415.04	415.004	415.144	415.329	415.542	415.72	415.905
17	EXP	OFA	OFA	3	412.895	412.618	412.406	412.415	412.53	412.867	413.391	413.604	413.941	414.049	414.215	414.537	414.447	414.325	414.457	414.697	414.829	414.869	414.722	414.699	414.501	414.363	414.366	414.55	414.621	414.788	415.044	415.195	415.325	415.219	415.165	415.216	415.201	415.367	415.429	415.519	415.59	415.669	415.75	415.854	415.945	416.017	416.009	415.95	415.935
17	EXP	OFA	OFA	4	411.794	411.601	411.635	411.743	411.929	411.904	411.899	412.023	412.013	412.027	412.164	412.399	412.492	412.767	413.28	413.527	413.568	413.701	413.635	413.331	412.999	412.838	412.589	412.574	412.744	412.859	412.963	413.108	413.29	413.566	413.685	413.655	413.478	413.516	413.616	413.658	413.733	413.749	413.832	413.841	414.054	414.143	414.104	414.3	414.246
17	EXP	OFA	OFA	5	413.165	412.721	412.359	412.314	412.285	412.37	412.591	412.932	413.169	413.467	413.725	413.912	414.021	414.256	414.718	414.818	414.865	414.755	414.759	414.678	414.591	414.379	414.396	414.288	414.453	414.548	414.405	414.434	414.306	414.345	414.347	414.289	414.401	414.511	414.659	414.915	415.103	415.165	415.598	415.682	415.738	415.861	415.944	415.97	416.128
17	EXP	OFA	OFA	6	413.678	413.4	413.097	413.005	412.948	413.052	413.064	413.304	413.482	413.733	414.162	414.669	414.935	414.927	414.864	414.84	414.922	414.981	414.995	414.81	414.557	414.523	414.495	414.505	414.723	414.962	415.153	415.142	415.186	415.103	415.167	415.141	415.331	415.58	415.817	415.775	415.931	415.969	415.972	415.821	415.855	416.154	416.265	416.484	416.618
17	EXP	OFA	OFA	7	415.176	415.056	414.858	414.63	414.701	414.62	414.76	414.823	414.741	414.877	415.106	415.339	415.49	415.626	416.067	416.125	416.118	416.197	416.067	415.824	415.659	415.502	415.252	415.007	415.239	415.251	415.4	415.704	416.078	416.323	416.415	416.339	416.452	416.259	416.15	416.413	416.66	416.824	417.116	417.292	417.333	417.572	417.837	418.084	418.199
18	EXP	OFA	OFA	1	520.96	520.994	520.788	520.26	520.146	520.088	519.983	519.712	519.453	518.964	518.692	518.865	518.729	518.957	519.127	519.125	519.211	519.231	519.314	519.411	519.335	519.279	519.365	519.7	519.545	519.554	519.801	519.464	519.128	519.029	518.921	518.923	519.137	519.378	519.652	519.937	519.995	520.164	520.222	520.104	519.897	519.702	519.819	519.657	519.968
18	EXP	OFA	OFA	2	519.339	518.979	518.734	518.526	518.308	518.189	517.783	517.407	517.265	517.647	517.884	518.235	518.127	518.56	518.404	518.273	518.089	517.931	518.074	518.149	518.217	518.256	518.415	518.502	518.675	518.669	518.657	518.8	518.754	518.693	518.822	518.486	518.247	518.031	517.91	517.783	517.933	517.886	518.1	518.278	518.358	518.559	518.257	518.22	518.141
18	EXP	OFA	OFA	3	517.081	516.62	516.291	516.003	515.824	515.74	515.673	515.864	515.986	516.085	515.94	515.986	516.124	516.206	516.279	516.166	516.232	516.53	516.62	516.622	516.505	516.332	516.255	516.25	516.458	516.693	516.645	516.749	516.688	516.653	516.639	516.603	516.509	516.5	516.318	516.321	516.496	516.467	516.53	516.606	516.679	516.671	516.896	517.068	517.131
18	EXP	OFA	OFA	4	519.309	518.85	518.335	517.902	517.44	517.278	517.311	517.593	517.589	517.63	518.159	518.248	518.2	518.462	518.602	518.589	518.331	518.291	518.027	517.841	517.734	517.487	517.542	517.63	517.834	518.19	518.592	518.717	518.702	518.733	518.646	518.646	518.275	518.115	518.116	517.926	518.02	518.043	518.113	518.323	518.462	518.566	518.358	518.135	518.078
18	EXP	OFA	OFA	5	519.273	519.165	518.983	518.956	518.807	518.547	518.218	518.644	518.666	518.834	518.735	518.528	518.579	518.266	518.32	518.206	518.283	518.328	518.42	518.215	517.909	517.75	517.532	517.137	517.02	517.037	517.226	517.39	517.538	517.516	517.395	517.577	517.681	518.067	518.08	518.13	518.286	518.495	518.697	519.008	518.924	518.986	518.899	518.993	519.072
18	EXP	OFA	OFA	6	519.152	519.054	518.874	518.72	518.857	518.899	519.026	518.966	518.913	519.151	519.1	518.969	518.9	518.957	518.979	519.178	519.255	518.984	518.755	518.76	518.902	518.898	519.036	518.974	519.015	519.053	518.954	518.717	518.668	518.576	518.548	518.707	518.776	518.981	519.19	519.513	519.593	519.775	519.839	519.744	519.609	519.652	519.706	519.584	519.686
18	EXP	OFA	OFA	7	519.038	519.083	518.947	518.869	518.903	518.813	518.794	518.752	518.662	518.815	519.028	519.088	519.205	519.488	519.572	519.678	519.415	519.217	518.985	518.88	518.751	518.51	518.417	518.456	518.428	518.466	518.435	518.716	518.689	518.652	518.757	518.68	518.535	518.74	518.707	518.955	518.853	518.869	519.071	519.063	519.024	519.036	518.923	519.065	519.148
19	EXP	OFA	OFA	1	510.718	510.211	509.378	508.895	508.644	508.468	508.432	508.553	508.739	509.199	509.336	509.928	510.231	510.667	510.807	510.933	511.232	511.783	512.146	512.434	512.636	512.59	512.365	512.114	511.426	511.207	511.255	511.353	511.505	512.079	512.443	512.759	512.746	512.482	512.323	512.047	511.844	511.404	511.668	511.818	511.61	511.317	511.64	511.935	511.718
19	EXP	OFA	OFA	2	509.957	509.328	508.773	508.38	507.954	507.745	507.367	507.627	507.532	507.58	507.652	508.097	508.218	508.115	508.328	508.634	509.121	509.898	510.498	510.552	510.346	510.048	509.995	510.138	510.438	510.511	510.775	510.773	510.72	510.871	510.736	510.961	511.297	511.692	512.006	512.468	512.632	512.818	512.786	512.763	512.817	513.298	513.604	513.679	514.016
19	EXP	OFA	OFA	3	512.414	512.488	512.609	512.473	512.77	512.899	513.18	512.941	512.931	513.074	513.449	513.657	513.849	513.951	514.09	514.265	514.393	514.442	514.494	514.295	513.854	513.315	512.67	512.17	511.838	511.663	511.645	511.527	511.659	511.802	511.924	512.172	512.766	513.27	513.649	514.136	514.522	515.034	515.078	514.935	514.671	514.449	514.105	513.945	514.13
19	EXP	OFA	OFA	4	509.127	508.719	508.484	508.386	508.29	508.298	508.164	508.295	508.408	508.395	508.478	508.717	509.013	508.847	509.019	509.479	509.666	509.826	510.193	510.208	509.905	509.382	508.916	508.591	508.316	508.182	508.2	508.304	508.563	508.961	509.168	509.046	509.048	509.172	509.684	510.407	510.986	511.385	511.818	512.143	512.148	512.199	512.318	512.126	512.006
19	EXP	OFA	OFA	5	504.583	504.261	503.882	503.51	503.281	503.193	502.747	502.631	502.515	502.341	502.46	502.855	502.894	503.396	504.185	504.845	505.628	506.373	507.474	508.19	508.412	508.804	508.815	508.524	508.228	508.247	508.24	508.186	508.333	508.584	509.04	509.436	509.975	510.704	511.119	511.433	511.691	511.992	512.328	512.447	512.283	512.516	512.571	512.522	512.381
19	EXP	OFA	OFA	6	505.574	504.517	503.769	503.103	502.578	502.231	502.228	502.3	502.537	502.753	503.043	503.522	503.97	504.534	505.096	505.905	506.751	506.967	507.139	507.202	507.304	507.082	506.796	506.648	506.551	506.946	507.491	507.919	508.56	509.284	509.959	510.517	510.707	511.123	511.254	511.263	511.482	511.713	512.041	512.227	512.17	511.987	512.18	512.386	512.037
19	EXP	OFA	OFA	7	504.168	504.167	504.567	504.694	504.344	503.892	503.959	504.002	503.902	503.976	503.829	503.813	503.461	503.214	503.284	503.242	503.275	503.624	504.006	504.263	504.619	504.738	504.751	504.635	504.243	503.937	503.675	504.119	504.568	505.183	505.74	506.302	506.8	506.889	507.01	507.182	507.262	507.413	507.53	507.529	507.57	507.711	507.697	507.644	507.477
20	EXP	OFA	OFA	1	310.917	310.525	310.216	309.884	309.74	309.682	309.673	309.83	310.025	310.153	309.95	309.712	309.461	309.076	308.888	308.983	309.215	310.035	311.155	312.122	312.79	313.296	313.073	312.441	311.632	310.911	310.525	310.154	309.877	309.905	310.015	310.102	310.111	309.896	309.832	309.807	310.018	310.063	310.405	310.688	310.918	311.072	311.281	311.371	311.385
20	EXP	OFA	OFA	2	301.046	300.836	300.89	300.839	300.58	300.543	300.72	300.517	300.349	300.34	300.399	300.769	300.63	300.531	300.356	300.23	300.519	300.912	301.753	302.534	302.882	302.973	302.611	302.144	301.748	301.648	301.488	301.351	301.549	301.626	301.611	301.846	302.097	302.288	302.463	302.785	302.676	302.288	302.29	302.431	302.332	302.291	302.373	302.965	303.409
20	EXP	OFA	OFA	3	313.263	313.04	312.929	312.828	312.742	312.688	312.513	312.512	312.278	311.849	311.854	312.033	312.173	312.319	312.494	312.736	313.259	313.861	314.332	314.563	314.814	315.009	315.12	315.097	314.906	314.856	315.007	315.362	315.585	315.975	316.361	316.971	317.614	318.12	318.404	318.591	318.646	318.903	318.951	319.135	319.31	319.541	319.748	319.61	319.678
20	EXP	OFA	OFA	4	311.184	311.288	311.457	311.587	311.605	311.588	311.592	311.316	311.173	311.2	311.196	311.293	311.54	311.807	312.058	312.278	312.819	313.669	314.435	315.026	315.216	315.027	314.93	314.831	314.956	315.256	315.826	316.381	316.711	316.99	317.24	317.632	317.898	318.103	318.47	318.825	319.189	319.31	319.509	319.625	319.583	319.655	319.613	319.652	319.539
20	EXP	OFA	OFA	5	309.504	309.141	309.004	308.994	309.316	309.582	309.661	309.63	309.418	309.34	309.401	309.563	309.787	310.151	310.419	310.638	311.034	311.556	312.264	312.903	313.14	313.225	313.072	312.903	312.757	312.886	313.172	313.614	313.745	314.085	314.533	314.886	315.121	315.536	315.888	316.46	316.5	316.448	316.504	316.486	316.375	316.331	316.476	316.464	316.264
20	EXP	OFA	OFA	6	309.923	309.89	309.973	309.912	309.897	310.018	310.235	310.558	310.733	310.655	310.61	310.531	310.8	311.041	311.336	311.672	312.076	312.632	313.108	313.5	313.947	314.043	314.108	313.993	313.98	314.106	314.263	314.574	314.843	315.274	315.616	316.022	316.282	316.101	315.963	316.034	316.256	316.571	316.998	317.071	317.279	317.499	317.787	317.8	317.995
20	EXP	OFA	OFA	7	306.752	306.594	306.23	306.249	306.424	306.615	306.745	306.989	307.052	307.028	307.113	306.956	306.856	306.62	306.612	306.912	307.565	308.474	309.297	310.068	310.292	310.214	309.928	309.851	309.492	309.362	309.148	309.135	309.201	309.376	309.675	309.93	310.279	310.452	310.847	310.956	310.878	310.902	310.895	310.626	310.472	310.48	310.409	310.291	310.294
21	EXP	OFA	OFA	1	374.137	374.341	374.573	374.493	374.694	374.994	375.157	375.282	375.46	375.394	375.456	375.506	375.434	375.338	375.216	375.164	375.287	375.367	375.312	375.208	375.018	374.864	374.532	374.249	374.146	374.155	374.294	374.426	374.585	374.704	374.725	374.699	374.819	374.96	374.925	375.022	375.068	375.085	375.157	375.249	375.339	375.409	375.409	375.488	375.473
21	EXP	OFA	OFA	2	372.331	372.327	372.472	372.59	372.75	372.851	372.965	373.144	373.186	373.352	373.555	373.618	373.552	373.607	373.618	373.643	373.894	374.182	374.483	374.367	374.133	373.964	373.792	373.698	373.58	373.401	373.456	373.405	373.292	373.17	372.997	373.187	373.3	373.666	373.791	373.928	373.901	373.926	373.873	373.952	374.022	374.263	374.126	374.167	374.152
21	EXP	OFA	OFA	3	373.091	373.014	373.014	373.043	373.045	373.055	373.2	373.239	373.16	373.172	373.314	373.367	373.405	373.576	373.765	374.037	374.32	374.425	374.474	374.294	373.972	373.75	373.713	373.71	373.573	373.529	373.652	373.784	373.826	373.881	373.964	374.076	374.16	374.146	374.106	374.132	374.166	374.28	374.584	374.919	375.176	375.179	375.14	374.86	374.67
21	EXP	OFA	OFA	4	370.166	370.321	370.389	370.402	370.418	370.35	370.392	370.393	370.45	370.787	370.972	371.015	371.063	371.205	371.294	371.597	371.85	372	372.125	371.986	371.538	371.141	370.886	370.906	370.982	371.037	371.02	371.028	371.095	371.149	371.18	371.261	371.502	371.626	371.637	371.628	371.714	371.561	371.636	371.611	371.574	371.652	371.726	371.711	371.607
21	EXP	OFA	OFA	5	371.494	371.546	371.567	371.647	371.854	371.907	371.881	371.993	372.063	372.062	371.996	371.942	371.975	372.106	372.326	372.545	372.887	373.021	373.094	373.032	372.635	372.235	372.136	372.09	372.219	372.204	372.235	372.117	372.148	372.109	372.222	372.408	372.45	372.443	372.551	372.672	372.643	372.638	372.703	372.891	373.009	373.092	373.175	373.211	373.142
21	EXP	OFA	OFA	6	371.322	371.497	371.745	371.917	371.901	371.903	371.94	371.91	371.873	371.9	371.977	372.059	372.124	372.415	372.516	372.588	372.765	372.921	372.879	372.696	372.354	372.04	371.977	371.85	371.861	371.943	371.946	372.008	372.118	372.113	372.134	372.209	372.194	372.147	372.106	372.109	372.039	372.128	372.319	372.446	372.503	372.565	372.397	372.409	372.476
21	EXP	OFA	OFA	7	373.661	373.809	373.839	373.665	373.457	373.319	373.444	373.438	373.822	373.759	373.653	373.504	373.448	373.438	373.285	373.376	373.644	373.908	374.112	374.151	374.154	373.99	373.805	373.744	373.736	373.954	374.235	374.422	374.619	374.85	374.964	375.204	375.381	375.492	375.48	375.345	375.462	375.549	375.646	375.75	375.905	376.093	376.237	376.289	376.207
22	EXP	OFA	OFA	1	386.983	386.564	385.936	385.448	384.93	384.687	384.666	384.675	384.771	384.679	384.916	385.458	385.391	385.671	385.975	386.42	386.74	387.408	388.637	389.746	390.333	390.683	391.009	390.897	390.621	390.67	390.759	390.663	390.88	391.004	390.929	391.018	391	390.786	390.532	390.33	390.165	389.874	389.996	390.29	390.748	391.284	391.46	391.565	391.229
22	EXP	OFA	OFA	2	384.501	383.817	383.383	383.171	382.7	382.174	382.344	382.582	382.833	382.988	383.434	384	384.721	384.93	384.981	385.517	386.231	386.896	387.446	387.956	388.281	388.549	388.341	387.894	387.59	387.383	386.901	386.533	386.608	386.796	387.139	387.453	387.554	387.61	387.369	387.123	386.828	386.414	386.229	386.599	386.815	387.294	387.402	387.725	387.875
22	EXP	OFA	OFA	3	373.126	372.53	372.048	371.935	371.806	371.805	371.914	372.26	372.75	373.457	373.959	374.416	374.989	375.65	376.252	377.049	377.913	378.671	379.396	380.209	380.882	381.274	381.54	381.645	381.586	381.428	381.088	380.818	380.681	380.668	380.79	380.946	381.104	381.064	381.272	381.377	381.022	380.787	380.705	380.711	380.631	380.468	380.816	380.935	380.843
22	EXP	OFA	OFA	4	375.131	374.17	373.668	373.448	373.408	373.206	372.907	372.572	372.616	372.891	373.563	373.977	374.31	374.934	375.688	376.461	377.477	378.487	380.021	381.495	382.648	383.22	383.52	383.478	383.311	383.017	382.777	382.771	382.849	383.215	383.442	383.81	383.802	383.769	383.769	383.516	383.524	383.587	383.701	383.882	384.178	384.3	384.227	384.074	383.617
22	EXP	OFA	OFA	5	373.759	373.904	374.043	373.723	373.703	373.815	374.75	375.525	376.019	375.917	376.037	376.575	377.193	377.896	378.495	378.84	379.481	380.071	380.471	380.825	380.993	380.991	381.352	381.419	381.238	381.478	381.521	381.768	381.988	381.992	382.138	381.82	381.701	381.633	381.73	381.823	381.628	381.927	381.88	381.544	381.71	381.605	381.502	381.498	381.768
22	EXP	OFA	OFA	6	378.684	378.496	378	377.865	377.575	377.385	377.543	377.963	377.898	378.089	378.542	378.958	379.08	379.206	379.619	380.224	380.751	381.431	381.971	382.502	382.724	382.852	383.006	382.957	382.797	382.901	382.614	382.516	382.604	382.66	382.634	382.594	382.756	382.765	382.557	382.22	382.098	382.295	382.408	382.184	381.945	382.207	382.531	382.788	382.741
22	EXP	OFA	OFA	7	379.642	379.658	380.041	379.99	379.815	379.972	379.856	379.79	379.72	379.595	379.699	379.726	379.985	380.375	380.917	381.354	381.866	382.501	383.278	384.022	384.344	384.11	384.077	384.129	383.953	383.596	383.742	383.825	384.011	384.142	384.154	383.985	383.887	384.099	384.268	384.85	385.202	385.232	384.947	384.702	384.542	384.264	383.919	383.777	383.966
23	CONT	OFA	OFA	1	435.052	434.781	434.817	434.809	434.832	434.921	435.031	434.973	434.746	434.655	434.342	434.303	434.089	434.072	434.019	434.107	434.28	434.532	434.775	435.247	435.458	435.622	435.636	435.484	435.52	435.425	435.291	435.296	435.187	435.024	434.951	434.898	435.03	434.875	434.744	434.811	434.973	435.136	435.09	435.13	435.166	435.052	435.096	435.316	435.505
23	CONT	OFA	OFA	2	431.34	431.241	431.179	431.115	431.133	431.217	431.229	431.409	431.516	431.29	431.104	430.963	431.063	430.913	431.104	431.166	431.331	431.644	431.936	431.904	431.972	431.726	431.497	431.411	431.417	431.825	431.894	432.174	432.272	432.547	432.633	432.569	432.871	432.903	432.93	432.841	432.742	432.789	432.755	432.821	432.918	433.018	433.008	433.02	433.179
23	CONT	OFA	OFA	3	422.68	422.415	422.435	422.469	422.569	422.763	422.836	422.889	422.902	422.653	422.521	422.413	422.339	422.4	422.516	422.477	422.793	423.178	423.384	423.347	423.422	423.374	423.15	422.938	422.823	422.749	422.688	422.763	422.973	423.156	423.379	423.438	423.661	423.882	424.044	424.113	424.346	424.519	424.63	424.66	424.668	424.8	424.977	425.116	425.212
23	CONT	OFA	OFA	4	418.792	418.684	418.82	418.887	419.155	419.343	419.365	419.406	419.182	419.166	419.145	419.013	419.009	419.115	418.949	419.163	419.25	419.252	419.379	419.736	419.912	420.092	419.908	419.653	419.561	419.51	419.448	419.588	419.608	419.684	419.892	419.903	419.9	420.097	420.113	420.203	420.487	420.682	420.884	420.913	421.174	421.331	421.457	421.628	421.795
23	CONT	OFA	OFA	5	432.08	432.226	432.141	432.071	431.908	431.817	431.649	431.565	431.593	431.723	431.807	432.083	432.301	432.481	432.65	432.589	432.403	432.257	432.042	431.635	431.3	431.017	430.813	430.664	430.65	430.954	431.372	431.693	431.948	432.313	432.44	432.534	432.574	432.611	432.716	432.911	433.025	433.3	433.612	433.792	434.195	434.451	434.496	434.408	434.451
23	CONT	OFA	OFA	6	430.518	430.25	430.137	429.887	429.785	429.859	430.044	430.201	430.317	430.364	430.08	429.741	429.516	429.607	429.96	430.183	430.469	430.637	430.781	431.055	431.225	431.302	431.47	431.73	431.69	431.705	431.789	431.787	431.936	432.187	432.408	432.434	432.603	432.625	432.556	432.781	433.026	433.315	433.652	433.928	434.265	434.319	434.409	434.36	434.238
23	CONT	OFA	OFA	7	429.81	429.772	429.848	429.88	429.799	430.146	430.28	430.302	430.481	430.598	430.565	430.547	430.612	430.573	430.684	430.679	430.615	430.45	430.362	430.068	429.871	429.693	429.729	429.78	430.103	430.327	430.709	430.767	430.719	430.794	431.107	431.148	431.327	431.282	431.633	431.828	432.024	432.402	432.555	432.606	432.488	432.398	432.399	432.397	432.273
24	CONT	OFA	OFA	1	421.824	421.589	421.611	421.377	421.284	421.245	421.346	421.204	421.365	421.653	421.876	421.948	421.97	421.843	422.011	422.711	423.369	423.821	424.184	424.231	423.891	423.49	423.04	422.694	422.574	422.526	422.451	422.449	422.337	422.326	422.111	421.757	421.487	421.257	421.217	420.865	421.011	421.339	421.716	422.11	422.709	422.939	423.37	423.402	423.692
24	CONT	OFA	OFA	2	421.623	421.336	421.081	420.86	420.543	420.485	420.227	420.046	419.983	420.174	420.455	421.055	421.387	421.764	422.025	422.553	422.945	423.046	423.093	422.93	422.57	422.236	422.294	422.16	422.25	422.381	422.436	422.034	421.705	421.44	421.286	421.407	421.448	421.431	421.545	421.641	421.799	421.927	421.842	421.848	421.809	421.75	421.658	421.849	422.03
24	CONT	OFA	OFA	3	423.992	423.653	423.504	423.513	423.17	423.258	423.104	423.211	423.403	423.605	423.528	423.828	423.911	423.798	423.9	423.898	424.283	424.898	424.98	424.982	424.652	424.388	424.164	424.341	424.569	424.812	425.019	425.114	425.192	425.146	424.923	424.772	424.743	424.607	424.803	425.003	425.084	424.967	425.011	424.863	425.018	425.278	425.529	425.64	425.629
24	CONT	OFA	OFA	4	421.666	421.969	421.604	421.221	421.137	421.388	421.878	422.36	422.44	422.266	422.196	421.881	421.391	421.325	421.071	421.274	422	422.643	423.041	423.191	423.105	423.002	422.852	422.678	422.521	422.513	422.523	422.497	422.078	422.208	422.16	422.272	422.811	422.892	422.992	422.642	422.774	422.59	422.649	423.089	423.098	423.252	423.391	423.454	423.442
24	CONT	OFA	OFA	5	427.776	427.869	427.942	427.798	427.679	427.615	427.716	427.8	427.855	427.968	427.839	427.817	427.572	427.317	427.271	427.418	427.512	427.483	427.242	426.962	426.636	426.471	426.501	426.518	426.682	426.912	427.263	427.528	427.628	427.695	427.789	427.57	427.241	426.975	426.847	426.952	427.116	427.294	427.46	427.405	427.401	427.382	427.418	427.424	427.342
24	CONT	OFA	OFA	6	427.67	427.336	427.329	427.114	427.142	427.255	427.276	427.206	427.256	427.276	426.954	427.367	427.218	427.011	426.832	427.03	427.075	427.059	427.01	426.706	426.331	425.991	425.875	425.865	426.031	426.195	426.329	426.323	426.422	426.397	426.567	426.735	426.964	427.614	427.908	428.03	427.859	428.068	427.869	427.86	428.004	428.138	428.245	428.242	428.293
24	CONT	OFA	OFA	7	429.005	428.838	429.048	429.106	429.054	429.159	429.201	429.215	429.258	429.478	429.557	429.5	429.435	429.508	429.479	429.752	430.179	430.319	430.185	430.049	429.559	428.989	428.774	428.659	428.462	428.535	428.795	428.84	428.707	428.704	428.579	428.424	428.423	428.511	428.417	428.454	428.642	428.83	428.863	428.951	429.225	429.415	429.36	429.333	429.165
25	CONT	OFA	OFA	1	403.133	402.562	402.166	401.86	401.489	400.984	400.85	400.677	400.691	400.873	401.01	400.994	400.896	400.749	400.545	400.471	400.871	401.458	402.173	402.729	403.388	403.633	403.497	403.283	402.924	402.359	402.052	401.746	401.755	401.887	401.965	401.863	401.908	401.817	401.847	401.832	401.988	402.112	402.187	402.116	402.04	402.047	402.197	402.523	402.642
25	CONT	OFA	OFA	2	398.326	397.62	397.131	396.802	396.669	396.664	396.709	396.431	396.415	396.456	396.664	396.718	397.02	397.143	397.53	397.736	398.202	398.684	399.198	399.617	399.667	399.49	399.278	399.135	399.032	398.759	398.418	398.297	398.102	397.963	397.952	398.038	398.086	398.261	398.262	398.259	398.364	398.59	398.786	398.893	399.001	399.139	399.236	399.294	399.527
25	CONT	OFA	OFA	3	395.398	394.676	394.177	393.967	393.878	393.708	393.687	393.989	394.1	394.192	394.453	394.602	394.554	394.731	394.89	395.299	395.833	396.52	397.087	397.441	397.499	397.413	397.622	397.693	397.532	397.535	397.702	397.85	397.698	397.914	398.048	397.958	398.025	398.288	398.78	399.283	399.597	399.866	399.774	399.744	399.859	399.868	399.847	399.825	399.896
25	CONT	OFA	OFA	4	392.93	392.153	391.654	391.141	390.979	391.146	391.289	391.35	391.443	391.484	391.521	391.489	391.484	391.738	392.063	392.3	392.735	393.083	393.501	393.894	394.177	394.186	394.464	394.537	394.695	394.844	395.141	395.165	395.3	395.567	395.669	395.79	395.847	396.013	396.165	396.208	396.211	396.254	396.312	396.25	396.257	396.275	396.305	396.205	396.211
25	CONT	OFA	OFA	5	391.285	390.682	390.185	390.103	390.141	390.156	390.199	390.221	390.337	390.285	390.509	390.41	390.644	390.731	391.037	391.21	391.745	392.122	392.611	392.921	393.215	393.041	392.774	392.469	392.387	392.287	392.35	392.445	392.655	392.921	393.063	393.127	393.18	393.24	393.221	393.336	393.501	393.68	393.929	393.989	394.049	394.214	394.502	394.581	394.549
25	CONT	OFA	OFA	6	391.782	391.179	390.876	390.793	390.659	390.593	390.443	390.611	390.774	390.832	390.965	391.255	391.305	391.598	391.758	392.389	392.177	392.342	392.756	392.956	393.09	393.082	392.949	392.796	392.891	393.076	393.409	393.696	394.105	394.4	394.603	394.641	394.876	394.937	395.162	395.441	395.662	395.88	395.794	395.859	395.919	395.816	395.682	395.64	395.613
25	CONT	OFA	OFA	7	395.308	394.835	394.404	394.199	394.324	394.342	394.314	394.294	394.517	394.78	394.979	395.306	395.369	395.384	395.225	395.202	395.492	395.789	395.89	396.219	396.367	396.404	396.502	396.497	396.543	396.601	396.814	397.028	397.203	397.258	397.283	397.284	397.076	397.042	397.24	397.352	397.496	397.597	397.865	398.238	398.316	398.484	398.467	398.461	398.132
26	CONT	OFA	OFA	1	384.092	384.281	384.516	384.551	384.628	384.693	384.618	384.438	384.512	384.298	384.463	384.385	384.506	384.566	384.943	385.174	385.566	385.973	386.312	386.612	386.844	386.764	386.626	386.526	386.255	386.447	386.428	386.246	386.117	385.874	385.835	386.066	386.279	386.616	386.825	386.96	386.985	386.979	386.912	386.931	386.934	387.071	387.19	387.307	387.56
26	CONT	OFA	OFA	2	382.673	382.697	382.85	382.839	382.818	382.825	382.831	382.9	382.949	382.932	382.945	383.011	382.915	383.016	383.263	383.298	383.666	384.271	384.642	384.732	384.868	384.873	384.77	384.606	384.416	384.379	384.335	384.337	384.521	384.629	384.587	384.704	384.893	385.052	385.232	385.451	385.387	385.322	385.153	385.095	385.004	385.158	385.195	385.387	385.398
26	CONT	OFA	OFA	3	381.623	381.702	381.721	381.628	381.67	381.647	381.596	381.425	381.439	381.537	381.414	381.584	381.681	381.863	381.92	382.327	382.812	383.153	383.664	383.741	383.787	383.605	383.228	382.848	382.68	382.378	382.082	382.232	382.217	382.457	382.583	382.57	382.595	382.379	382.081	381.71	381.682	381.815	382.081	382.589	383.001	383.341	383.547	383.736	383.833
26	CONT	OFA	OFA	4	383.737	383.909	383.999	383.991	384.084	383.747	383.596	383.476	383.394	383.553	383.718	383.748	383.854	384.076	384.153	384.303	384.502	384.924	385.146	385.395	385.536	385.411	385.045	385.021	385.039	385.184	385.204	385.149	385.141	385.047	385.156	385.185	385.414	385.442	385.461	385.372	385.339	385.468	385.69	385.689	385.722	385.867	385.747	385.796	385.791
26	CONT	OFA	OFA	5	381.983	382.058	382.033	382.15	382.128	381.891	382.001	382.115	382.184	382.255	382.19	382.107	382.185	382.34	382.267	382.339	382.381	382.564	382.936	383.09	383.047	382.908	382.814	382.894	382.738	382.668	382.746	383.032	383.232	383.487	383.464	383.541	383.713	383.764	384.01	384.142	384.241	384.517	384.815	384.79	384.506	384.341	384.297	384.282	384.127
26	CONT	OFA	OFA	6	384.728	384.63	384.488	384.571	384.767	384.942	385.128	385.047	384.914	384.859	384.6	384.424	384.294	384.246	384.047	384.122	384.392	384.714	384.9	384.946	384.962	384.845	385.097	385.068	385.378	385.454	385.449	385.538	385.662	386.01	385.989	385.87	385.792	385.718	385.764	385.772	385.666	385.879	385.871	386.025	386.082	386.217	386.156	386.216	386.305
26	CONT	OFA	OFA	7	380.488	380.514	380.271	380.191	380.354	380.595	380.576	380.51	380.74	380.772	380.713	380.735	380.879	381.099	381.264	381.454	381.735	381.981	382.212	382.223	382.302	382.279	381.728	381.501	381.423	381.395	381.517	381.414	381.481	381.694	381.719	381.611	381.584	381.598	381.773	381.798	382.076	382.183	382.233	382.338	382.466	382.305	382.37	382.452	382.719
27	CONT	OFA	OFA	1	429.379	429.56	429.817	429.903	429.837	430.063	430.102	430.361	430.45	430.44	430.205	430.476	430.499	430.682	430.657	430.962	431.516	432.293	432.888	433.152	433.195	433.596	433.638	434.056	434.189	434.114	434.055	433.26	432.681	432.227	432.212	431.92	431.445	431.577	431.137	430.815	430.549	430.627	430.749	430.65	431.043	430.95	430.792	430.759	430.719
27	CONT	OFA	OFA	2	430.347	430.317	430.238	429.918	430.006	430.038	429.746	429.872	429.948	430.194	430.511	430.696	431.104	432.057	432.641	433.367	433.73	434.497	435.061	435.377	435.609	435.55	435.464	435.302	434.738	434.45	433.758	433.177	432.481	431.821	431.29	431.242	431.148	431.437	431.925	431.888	431.932	431.932	431.953	431.777	431.615	432.154	432.683	433.152	433.323
27	CONT	OFA	OFA	3	432.918	432.856	432.997	432.97	433.025	433.224	433.584	433.683	433.531	433.579	433.475	433.253	433.179	433.396	433.25	433.303	433.519	434.51	435.512	436.211	436.433	436.586	436.151	435.843	435.159	434.397	433.78	433.791	433.294	432.277	431.798	431.536	431.615	431.693	432.109	432.56	432.592	432.583	432.317	431.798	431.846	432.046	432.554	433.35	433.662
27	CONT	OFA	OFA	4	434.959	434.878	434.9	434.952	434.86	434.806	434.783	434.847	434.92	435.025	435.186	435.318	435.692	436.514	436.832	437.12	437.379	437.775	438.096	438.065	437.986	437.993	438.113	437.499	437.031	436.603	435.971	435.61	435.448	435.153	434.593	434.003	433.634	433.512	433.529	433.428	433.954	434.372	433.942	434.499	435.418	435.613	435.975	436.167	436.514
27	CONT	OFA	OFA	5	445.032	444.881	444.983	445.215	445.318	445.357	445.548	445.516	445.375	445.344	445.802	445.709	445.621	446.024	446.426	446.229	446.387	446.857	447.396	448.011	448.611	448.692	448.65	448.208	447.352	446.566	446.033	445.639	445.868	445.808	445.022	445.19	445.355	445.073	445.021	445.247	445.557	445.502	445.443	445.196	445.172	445.16	445.463	445.938	445.924
27	CONT	OFA	OFA	6	443.314	443.217	443.18	443.174	443.312	443.454	443.593	444.044	444.283	444.416	444.849	445.352	445.742	446.176	446.499	446.599	446.976	447.581	448.2	448.843	449.405	449.504	449.397	448.986	448.228	447.481	446.922	446.101	445.895	445.448	445.53	445.465	445.803	445.438	445.099	445.235	445.344	445.805	446.227	446.148	446.281	446.514	446.497	446.361	446.202
27	CONT	OFA	OFA	7	446.465	446.404	446.257	446.205	446.085	446.191	446.031	446.048	446.407	446.657	446.804	446.755	446.773	447.436	447.152	448.003	448.497	448.724	449.007	449.109	449.72	449.869	449.876	449.512	449.238	448.956	449.096	448.536	448.239	447.719	447.324	447.131	447.225	447.204	447.406	447.754	447.717	447.521	447.734	447.773	447.67	447.263	446.912	446.735	446.755
[truncated: 105 more rows]
[truncated: 12 more columns]

## Sheet: Fig. 3
Participant ID	Group (Exp. / Contr.)	Training day (0 = Day 1, 1 = Day 2)	NFB regulation run (1-7)	NFB session target (FFA / OFA)	Stimulus ID (random effect)	Stimulus category (Faces / Animals)	FFA regulation (% signal change)	OFA regulation (% signal change)	FFA - OFA regulation difference	diffROI scaled (z-score, DV for Model 1)
[truncated: 3,967 more rows]

[truncated: 8 more sheets: Fig. 5, Fig. 6, Fig. 7, SFig. 4, SFig. 5, SFig. 8, SFig. 8-TC, SFig. 9]
